# Supplementary material for: Hepatocyte gene expression and DNA methylation as ancestry-dependent mechanisms in African Americans
Source: NPJ Genom Med. 2019 Nov 25;4:29. doi: 10.1038/s41525-019-0102-y (PMC6877651; doi:10.1038/s41525-019-0102-y)
Supplement: Supplementary file 2 — Supplementary Data 1 [file 41525_2019_102_MOESM2_ESM.xls]

## Sheet: replication_in_cohorts
Supplementary Data 1. Genome-wide discovery genes associated with West African Ancestry (FDR < 0.10) and replicated genes differentially expressed between AAs and EAs (FDR < 0.10)
	AA Hepatocyte Cohort			DE in AA vs EA ‡
Gene	Coefficient	P	FDR < 0.10	P < 0.10
ADM	-3.147	0.000171	0.077	0.241
ADSSL1	-3.254	0.000381	0.0846	0.0553 *
AGPAT2	-1.399	0.000313	0.079	0.68
AGPS	0.894	0.000531	0.0882	0.0796 *
AKAP8	-0.812	1.07e-05	0.0307	0.48
AKR1C1	2.026	0.000538	0.0882	0.102
ALDH1A1	2.077	6.56e-05	0.0471	0.0823 *
ALDH3A2	1.196	0.000393	0.0854	0.265
ANO1	2.336	0.000241	0.0788	0.0637 *
APLF	0.153	0.000479	0.0868	0.814
APOL1	-2.848	3.83e-05	0.038	0.0002 ***
APOL2	-1.643	0.000106	0.0583	0.0134 **
BBOX1	3.049	8.23e-05	0.0485	0.195
BCAS3	0.178	0.000495	0.0868	0.556
BCL3	-1.86	0.000401	0.0856	0.474
C3orf33	0.506	0.000645	0.0973	0.0314 **
C4orf47	-0.483	0.000341	0.0811	0.264
CALHM5	-0.457	0.000658	0.0985	-
CAT	1.183	0.000288	0.0788	0.117
CCDC107	-0.787	0.000463	0.0868	0.637
CCT6P1	-0.765	0.000509	0.0873	0.0642 *
CDK18	-1.805	0.000248	0.0788	0.89
CEBPB	-1.454	0.000636	0.0967	0.0045 ***
CNOT11	-0.915	0.000111	0.0583	0.672
COL26A1	0.448	0.000488	0.0868	0.325
CRKL	-0.696	0.00028	0.0788	0.438
CRYM	1.573	3.69e-05	0.038	0.249
CYP21A2	-2.986	0.000317	0.079	0.0039 ***
DCHS1	-1.391	0.000502	0.0868	0.28
DGCR5	2.192	0.000162	0.0751	0.0028 ***
DHODH	-1.893	0.000238	0.0788	0.678
EFNA1	-3.54	7.23e-05	0.0471	0.476
EFNA3	-1.606	0.000163	0.0751	0.203
EHD3	-0.769	0.000189	0.0773	0.572
ELF3	-2.508	0.000248	0.0788	0.59
ENO1	-1.007	0.000189	0.0773	0.0027 ***
ENSG00000173727	-1.267	9.39e-05	0.0536	-
ENSG00000205622	-1.547	2.04e-05	0.038	-
ENSG00000224093	-1.386	0.000365	0.0823	-
ENSG00000250764	-0.54	3.53e-05	0.038	-
ENSG00000258377	1.18	0.000318	0.079	-
ENSG00000259357	1.869	8.06e-05	0.0485	-
ENSG00000263843	1.158	0.000599	0.0933	-
ENSG00000264456	2.707	0.00015	0.0744	-
ENSG00000268230	-1.522	0.000488	0.0868	-
ENSG00000271239	5.823	4.16e-05	0.0392	-
ENSG00000273259	-2.002	0.000571	0.0901	-
ENSG00000275285	-2.328	0.000417	0.0863	-
ENSG00000281655	-4.148	0.000219	0.0788	-
ENTPD5	1.265	0.000465	0.0868	0.222
EPO	-6.104	0.000475	0.0868	0.272
ETS2	-2.109	0.000433	0.0868	0.282
EXOC3L1	-1.518	0.000467	0.0868	0.0599 *
F3	-1.373	0.000565	0.0901	0.231
FAS	1.317	0.000494	0.0868	0.277
FLT1	-0.726	0.00036	0.0823	0.918
FTO	0.28	0.000679	0.0988	0.651
FUT11	-1.749	7.09e-05	0.0471	0.455
GALNT11	0.615	0.000179	0.0773	0.258
GGT1	2.155	8.14e-05	0.0485	-
GGT4P	0.914	0.000232	0.0788	-
GPI	-1.453	4.58e-05	0.0411	0.0123 **
GPR4	-1.316	0.000308	0.079	0.0071 ***
GREM2	-2.191	0.000686	0.0988	0.0033 ***
GSDMD	-1.104	0.00035	0.0814	0.235
GUCY1B1	1.015	0.000343	0.0811	-
HIC1	-1.567	9.64e-06	0.0307	0.0130 **
HILPDA	-2.583	9.83e-06	0.0307	0.171
HIST1H1E	1.981	0.000498	0.0868	0.792
HSD17B7P2	-1.548	0.000196	0.0785	0.491
IL18	3.152	7.25e-05	0.0471	1.26E-06 *
IL33	-1.069	6.76e-05	0.0471	0.103
IQGAP2	0.805	0.000268	0.0788	0.118
KBTBD11	1.744	0.000283	0.0788	0.696
KIAA1586	0.919	0.000325	0.0796	0.314
KRT17P8	4.401	0.00028	0.0788	-
KRTAP5-9	-2.298	0.000233	0.0788	0.746
LOX	-4.029	2.81e-05	0.038	0.125
LRG1	-2.859	0.000252	0.0788	0.444
LRRC37A2	-0.306	0.000673	0.0988	0.0025 ***
MAD2L1BP	-0.505	0.000304	0.079	0.0061 ***
MEDAG	-0.732	0.000263	0.0788	0.128
MGRN1	-1.01	0.000276	0.0788	0.0313 **
MKNK2	-1.545	0.000344	0.0811	0.0262 **
MME	2.64	0.000394	0.0854	0.0137 **
MOB3A	-1.408	0.000262	0.0788	0.135
MRO	1.131	2.57e-05	0.038	0.0028 ***
MSX1	1.432	0.00029	0.0788	0.0448 **
NARF	-1.272	0.000157	0.0751	0.433
NOVA2	-0.479	0.00061	0.0942	0.174
NPR2	1.235	6.11e-05	0.0471	0.0444 **
OSMR	-2.193	9.69e-06	0.0307	0.156
P4HA1	-2.038	2.29e-05	0.038	0.377
PAH	1.446	0.000276	0.0788	0.43
PARD3	0.437	0.000186	0.0773	0.0007 ***
PCAT7	1.141	0.000404	0.0856	0.128
PCDH12	-1.693	0.000535	0.0882	0.328
PDK1	-2.038	0.00063	0.0966	0.0498 **
PDZK1	1.123	0.000464	0.0868	0.755
PFKFB4	-2.528	0.000144	0.0733	0.266
PGK1	-0.929	0.000529	0.0882	0.0027 ***
PLAT	-1.883	3.49e-05	0.038	0.0984 *
PLCL2	0.76	6.32e-05	0.0471	0.568
PNRC1	-1.242	0.000569	0.0901	0.599
POP7	-1.209	0.000554	0.0901	0.139
PPFIA4	-2.067	0.000256	0.0788	-
PPP1R16B	-0.553	0.000433	0.0868	0.249
PTGIS	-0.855	4.24e-06	0.0307	0.237
PTPN4	0.484	0.000537	0.0882	0.0321 **
PTPRB	-0.725	0.000273	0.0788	0.151
RBBP9	0.911	0.000412	0.0862	0.562
RFLNB	-3.175	1.14e-05	0.0307	-
RNF135	1.801	2.67e-05	0.038	0.318
RNF149	-0.833	0.000237	0.0788	0.0074 ***
SAMD5	1.536	0.000367	0.0823	0.396
SAP30	-1.945	0.000293	0.0788	0.0017 ***
SCARB2	0.883	0.000464	0.0868	0.138
SCO1	0.528	0.000477	0.0868	0.583
SEMA3F	-1.23	0.000574	0.0901	0.532
SERPINA3	-3.379	0.000279	0.0788	0.0710 *
SIVA1	-2.137	5.42e-06	0.0307	0.449
SLC22A15	-1.271	0.000686	0.0988	0.0125 **
SLC2A3	-1.961	2.99e-05	0.038	0.255
SLC39A11	0.491	3.02e-05	0.038	0.159
SNAI1	-1.791	0.000111	0.0583	0.55
SNORD38A	-2.588	0.000674	0.0988	-
SPIN1	0.675	1.52e-05	0.0358	0.49
STAT3	-0.859	0.000299	0.079	0.0561 *
TP53I11	-1.686	0.000429	0.0868	0.401
TRIM39	-0.606	0.000489	0.0868	0.119
VEGFA	-2.246	4.91e-05	0.0421	0.0005 ***
* Replication P-value (P < 0.10) based on 131 discovery genes
** Replication P-value (P < 0.05)
*** Replication P-value (P < 0.01)
‡ Differential expression (DE) between African-Americans (AAs) and European-Americans (EAs) (Innocenti et al., 2011)
