# Supplementary material for: Hepatocyte gene expression and DNA methylation as ancestry-dependent mechanisms in African Americans
Source: NPJ Genom Med. 2019 Nov 25;4:29. doi: 10.1038/s41525-019-0102-y (PMC6877651; doi:10.1038/s41525-019-0102-y)
Supplement: Supplementary file 3 — Supplementary Data 2 [file 41525_2019_102_MOESM3_ESM.xls]

## Sheet: gwas_28_match_innocenti
DATE ADDED TO CATALOG	PUBMEDID	FIRST AUTHOR	DATE	JOURNAL	LINK	STUDY	DISEASE/TRAIT	INITIAL SAMPLE SIZE	REPLICATION SAMPLE SIZE	REGION	CHR_ID	CHR_POS	REPORTED GENE(S)	MAPPED_GENE	UPSTREAM_GENE_ID	DOWNSTREAM_GENE_ID	SNP_GENE_IDS	UPSTREAM_GENE_DISTANCE	DOWNSTREAM_GENE_DISTANCE	STRONGEST SNP-RISK ALLELE	SNPS	MERGED	SNP_ID_CURRENT	CONTEXT	INTERGENIC	RISK ALLELE FREQUENCY	P-VALUE	PVALUE_MLOG	P-VALUE (TEXT)	OR or BETA	95% CI (TEXT)	PLATFORM [SNPS PASSING QC]	CNV	MAPPED_TRAIT	MAPPED_TRAIT_URI	STUDY ACCESSION	GENOTYPING TECHNOLOGY
2010-09-10	20668430	Genovese G	2010-07-28	Kidney Int	www.ncbi.nlm.nih.gov/pubmed/20668430	A risk allele for focal segmental glomerulosclerosis in African Americans is located within a region containing APOL1 and MYH9.	Glomerulosclerosis	56 African American cases, 61 European ancestry cases, 1,759 African American controls, 1,531 European ancestry controls	299 European ancestry cases	22q12.3	22	36265284	APOL1, MYH9	APOL1			8542			rs2239785-G	rs2239785	0	2239785	missense_variant	0	0.64	5e-13	12.301	(AA)			Illumina [up to 542539]	N	focal segmental glomerulosclerosis	http://www.ebi.ac.uk/efo/EFO_0004236	GCST000741	Genome-wide genotyping array
2010-09-10	20686608	Low SK	2010-07-29	PLoS One	www.ncbi.nlm.nih.gov/pubmed/20686608	Genome-wide association study of pancreatic cancer in Japanese population.	Pancreatic cancer	991 Japanese ancestry cases, 5,209 Japanese ancestry controls	NA	2q11.2	2	101305708	RNF149	RNF149			284996			rs6711606-A	rs6711606	0	6711606	intron_variant	0	0.12	4e-06	5.39794	(recessive)	2.81	[1.81-4.37]	Illumina [420236]	N	pancreatic carcinoma	http://www.ebi.ac.uk/efo/EFO_0002618	GCST000745	Genome-wide genotyping array
2010-09-22	20709820	Kong X	2010-08-13	Am J Respir Crit Care Med	www.ncbi.nlm.nih.gov/pubmed/20709820	Genome-wide association study identifies BICD1 as a susceptibility gene for emphysema.	Emphysema-related traits	2,383 European ancestry cases	NA	10p11.22	10	33942347	PARD3	RPL23P11 - PARD3	100271297	56288		77624	167213	rs7905537-A	rs7905537	0	7905537	intergenic_variant	1	0.75	8e-07	6.09691	(quantitative)	1.85	[NR] HU increase	Illumina [499578]	N	emphysema	http://www.ebi.ac.uk/efo/EFO_0000464	GCST000770	Genome-wide genotyping array
2010-11-17	20935629	Heid IM	2010-10-10	Nat Genet	www.ncbi.nlm.nih.gov/pubmed/20935629	Meta-analysis identifies 13 new loci associated with waist-hip ratio and reveals sexual dimorphism in the genetic basis of fat distribution.	Waist-hip ratio	Up to 77,167 European ancestry individuals	Up to 113,636 European ancestry individuals	6p21.1	6	43791136	VEGFA	VEGFA - LOC105375070	7422	105375070		4649	5936	rs6905288-A	rs6905288	0	6905288	intergenic_variant	1	0.56	6e-25	24.2218		0.04	[NR] unit increase	Affymetrix, Illumina, Perlegen [up to 2850269] (imputed)	N	waist-hip ratio	http://www.ebi.ac.uk/efo/EFO_0004343	GCST000829	Genome-wide genotyping array
2008-06-22	18464913	Melzer D	2008-05-09	PLoS Genet	www.ncbi.nlm.nih.gov/pubmed/18464913	A genome-wide association study identifies protein quantitative trait loci (pQTLs).	Protein quantitative trait loci	1,200 European ancestry individuals	up to 4,590 European ancestry individuals	11q23.1	11	112214593	IL18	BCO2			83875			rs2250417-?	rs2250417	0	2250417	intron_variant	0	0.44	7e-13	12.1549	(IL18)			Illumina [496032]	N	interleukin 18 measurement	http://www.ebi.ac.uk/efo/EFO_0004581	GCST000189	Genome-wide genotyping array
2008-06-22	18464913	Melzer D	2008-05-09	PLoS Genet	www.ncbi.nlm.nih.gov/pubmed/18464913	A genome-wide association study identifies protein quantitative trait loci (pQTLs).	Protein quantitative trait loci	1,200 European ancestry individuals	up to 4,590 European ancestry individuals	6p21.33	6	31303939	HLA-C	LOC105375015			105375015			rs9461688-?	rs9461688	0	9461688	intron_variant	0	0.31	4e-06	5.39794	(IL18)			Illumina [496032]	N	interleukin 18 measurement	http://www.ebi.ac.uk/efo/EFO_0004581	GCST000189	Genome-wide genotyping array
2008-06-16	18372903	Zeggini E	2008-03-30	Nat Genet	www.ncbi.nlm.nih.gov/pubmed/18372903	Meta-analysis of genome-wide association data and large-scale replication identifies additional susceptibility loci for type 2 diabetes.	Type 2 diabetes	4,549 European ancestry cases, 5,579 European ancestry controls	24,194 European ancestry cases, 55,598 European ancestry controls	6p21.1	6	43844025	VEGFA	LOC107986598			107986598			rs9472138-T	rs9472138	0	9472138	intergenic_variant	0	0.28	4e-06	5.39794		1.06	[1.04-1.09]	Affymetrix, Illumina [2202892] (imputed)	N	type II diabetes mellitus	http://www.ebi.ac.uk/efo/EFO_0001360	GCST000167	Genome-wide genotyping array
2012-01-27	22199011	Murabito JM	2011-12-23	Circ Cardiovasc Genet	www.ncbi.nlm.nih.gov/pubmed/22199011	Association between chromosome 9p21 variants and the ankle-brachial index identified by a meta-analysis of 21 genome-wide association studies.	Ankle-brachial index	38,376 European ancestry individuals, 2,133 Erasmus Rucphen individuals, 1,183 Old Order Amish individuals	16,717 European ancestry individuals	1q43	1	240682824	GREM2	LOC100128958 - LOC105373228	100128958	105373228		28200	2859	rs4659996-A	rs4659996	0	4659996	intergenic_variant	1	0.48	7e-06	5.1549		0.004	[0.0022-0.0058] unit decrease	Affymetrix, Illumina, Perlegen [~ 2500000] (imputed)	N	ankle brachial index	http://www.ebi.ac.uk/efo/EFO_0003912	GCST001361	Genome-wide genotyping array
2012-02-24	21886157	Suhre K	2011-08-31	Nature	www.ncbi.nlm.nih.gov/pubmed/21886157	Human metabolic individuality in biomedical and pharmaceutical research.	Metabolic traits	2,820 European ancestry individuals	NA	22q11.21	22	18984937	PRODH	DGCR5			26220			rs2023634-G	rs2023634	0	2023634	intron_variant	0	0.091	2e-22	21.699	(proline + 5 other traits)	0.113	[NR] unit increase	Affymetrix, Illumina [534665]	N	metabolite measurement	http://www.ebi.ac.uk/efo/EFO_0004725	GCST001217	Genome-wide genotyping array
2012-03-08	22319020	Davies RW	2012-02-07	Circ Cardiovasc Genet	www.ncbi.nlm.nih.gov/pubmed/22319020	A genome-wide association study for coronary artery disease identifies a novel susceptibility locus in the major histocompatibility complex.	Coronary heart disease	7,123 European ancestry cases, 6,826 European ancestry controls	5,211 European ancestry cases, 5,821 European ancestry controls	6p21.1	6	43791136	VEGFA	VEGFA - LOC105375070	7422	105375070		4649	5936	rs6905288-T	rs6905288	0	6905288	intergenic_variant	1	NR	7e-08	7.1549		1.23	[NR]	Affymetrix [~ 5000000] (imputed)	N	coronary heart disease	http://www.ebi.ac.uk/efo/EFO_0001645	GCST001401	Genome-wide genotyping array
2012-05-10	22479202	Dastani Z	2012-03-29	PLoS Genet	www.ncbi.nlm.nih.gov/pubmed/22479202	Novel loci for adiponectin levels and their influence on type 2 diabetes and metabolic traits: a multi-ethnic meta-analysis of 45,891 individuals.	Adiponectin levels	29,347 European ancestry individuals	10,536 European ancestry individuals	6p21.1	6	43790159	VEGFA	VEGFA - LOC105375070	7422	105375070		3672	6913	rs998584-C	rs998584	0	998584	regulatory_region_variant	1	0.5	3e-08	7.52288		0.03	[0.020-0.040] unit increase	Affymetrix, Illumina [NR] (imputed)	N	adiponectin measurement	http://www.ebi.ac.uk/efo/EFO_0004502	GCST001465	Genome-wide genotyping array
2012-07-04	22542470	Ovsyannikova IG	2012-04-25	Vaccine	www.ncbi.nlm.nih.gov/pubmed/22542470	Genome-wide association study of antibody response to smallpox vaccine.	Immune response to smallpox vaccine (IL-6)	217 African American individuals, 580 European ancestry individuals, 217 Hispanic individuals	NA	1q43	1	240542807	GREM2	GREM2			64388			rs10495471-?	rs10495471	0	10495471	intron_variant	0		2e-07	6.69897	(AA)			Illumina [NR]	N	response to vaccine	http://www.ebi.ac.uk/efo/EFO_0004645	GCST001491	Genome-wide genotyping array
2015-05-21	22704111	Hotaling JM	2012-06-13	J Urol	www.ncbi.nlm.nih.gov/pubmed/22704111	Pilot genome-wide association search identifies potential loci for risk of erectile dysfunction in type 1 diabetes using the DCCT/EDIC study cohort.	Erectile dysfunction in type 1 diabetes	125 European ancestry cases, 403 European ancestry controls	NA	2q31.1	2	172628350	PDK1	PDK1			5163			rs836589-A	rs836589	0	836589	intergenic_variant	0	0.186	2e-06	5.69897				Illumina [840354]	N	type I diabetes mellitus, erectile dysfunction	http://www.ebi.ac.uk/efo/EFO_0001359, http://www.ebi.ac.uk/efo/EFO_0004234	GCST001572	Genome-wide genotyping array
2013-11-20	23708191	Cordell HJ	2013-05-26	Nat Genet	www.ncbi.nlm.nih.gov/pubmed/23708191	Genome-wide association study of multiple congenital heart disease phenotypes identifies a susceptibility locus for atrial septal defect at chromosome 4p16.	Congenital heart disease	1,479 European ancestry congenital heart disease cases, 340 European ancestry ostium secundum atrial septal defect cases, 5,159 European ancestry controls	417 European ancestry ostium secundum atrial septal defect cases, 209 European ancestry ventricular septal defect cases, 2,520 European ancestry controls	4p16.2	4	4646320	STX18, MSX1, LOC100507266	STX18-AS1			100507266			rs870142-A	rs870142	0	870142	intron_variant	0	0.228	3e-10	9.52288	(ASD)	1.456	[NR]	Illumina [514952]	N	congenital heart disease	http://www.ebi.ac.uk/efo/EFO_0005207	GCST002035	Genome-wide genotyping array
2015-04-22	23754948	Randall JC	2013-06-06	PLoS Genet	www.ncbi.nlm.nih.gov/pubmed/23754948	Sex-stratified genome-wide association studies including 270,000 individuals show sexual dimorphism in genetic loci for anthropometric traits.	Sexual dimorphism in anthropometric traits	up to 60,586 European ancestry males, up to 73,137 European ancestry females	up to 62,395 European ancestry males, up to 74,657 European ancestry females	6p21.1	6	43796814	VEGFA	VEGFA - LOC105375070	7422	105375070		10327	258	rs1358980-T	rs1358980	0	1358980	regulatory_region_variant	1		2e-11	10.699	(WHRadjBMI, women)			Affymetrix, Illumina [2846694] (imputed)	N	anthropometric measurement, waist-hip ratio, sexual dimorphism	http://www.ebi.ac.uk/efo/EFO_0004302, http://www.ebi.ac.uk/efo/EFO_0004343, http://www.ebi.ac.uk/efo/EFO_0005951	GCST002063	Genome-wide genotyping array
2015-06-12	25342443	Lindstrom S	2014-10-24	Nat Commun	www.ncbi.nlm.nih.gov/pubmed/25342443	Genome-wide association study identifies multiple loci associated with both mammographic density and breast cancer risk.	Mammographic density (non-dense area)	7,600 European ancestry individuals	343 European ancestry individuals, 1,472 Old Order Amish individuals, 8,564 individuals	9p13.3	9	35758581	intergenic	NPR2			4882			rs10814275-A	rs10814275	0	10814275	intergenic_variant	0	0.95	6e-07	6.22185				Affymetrix, Illumina [~ 2500000] (imputed)	N	non-dense area measurement, mammographic density measurement	http://www.ebi.ac.uk/efo/EFO_0006504, http://www.ebi.ac.uk/efo/EFO_0005941	GCST002668	Genome-wide genotyping array
2015-04-23	25117820	Schneider BP	2014-08-12	Br J Cancer	www.ncbi.nlm.nih.gov/pubmed/25117820	Genetic variant predicts bevacizumab-induced hypertension in ECOG-5103 and ECOG-2100.	Response to chemotherapy in breast cancer hypertensive cases (cumulative dose) (bevacizumab)	255 European ancestry cases, 387 European ancestry controls		2q14.2	2	119990995	intergenic	PTPN4 - RPL27P7	5775	100129234		6096	2173	rs11685222-?	rs11685222	0	11685222	intergenic_variant	1	NR	4e-06	5.39794		1.98	[NR]	Illumina [up to 810372] (imputed)	N	cumulative dose response to bevacizumab, breast carcinoma, chemotherapy-induced hypertension	http://www.ebi.ac.uk/efo/EFO_0005944, http://www.ebi.ac.uk/efo/EFO_0000305, http://www.ebi.ac.uk/efo/EFO_0005942	GCST002566	Genome-wide genotyping array
2015-06-23	25249183	Lu X	2014-09-23	Hum Mol Genet	www.ncbi.nlm.nih.gov/pubmed/25249183	Genome-wide association study in Chinese identifies novel loci for blood pressure and hypertension.	Systolic blood pressure	11,816 Han Chinese ancestry individuals	69,146 Han Chinese ancestry individuals	6p21.33	6	32077074	CYP21A2	TNXB			7148			rs2021783-C	rs2021783	0	2021783	intron_variant	0	0.79	3e-09	8.52288		0.68	[0.44-0.92] unit increase	Affymetrix, Illumina [2485448] (imputed)	N	systolic blood pressure	http://www.ebi.ac.uk/efo/EFO_0006335	GCST002630	Genome-wide genotyping array
2015-06-23	25249183	Lu X	2014-09-23	Hum Mol Genet	www.ncbi.nlm.nih.gov/pubmed/25249183	Genome-wide association study in Chinese identifies novel loci for blood pressure and hypertension.	Diastolic blood pressure	11,816 Han Chinese ancestry individuals	69,146 Han Chinese ancestry individuals	6p21.33	6	32077074	CYP21A2	TNXB			7148			rs2021783-C	rs2021783	0	2021783	intron_variant	0	0.79	2e-12	11.699		0.49	[0.35-0.63] unit increase	Affymetrix, Illumina [2485448] (imputed)	N	diastolic blood pressure	http://www.ebi.ac.uk/efo/EFO_0006336	GCST002631	Genome-wide genotyping array
2015-06-23	25249183	Lu X	2014-09-23	Hum Mol Genet	www.ncbi.nlm.nih.gov/pubmed/25249183	Genome-wide association study in Chinese identifies novel loci for blood pressure and hypertension.	Hypertension	5,065 Han Chinese ancestry cases, 4,404 Han Chinese ancestry controls	29,799 Han Chinese ancestry cases, 39,347 Han Chinese ancestry controls	6p21.33	6	32077074	CYP21A2	TNXB			7148			rs2021783-C	rs2021783	0	2021783	intron_variant	0	0.79	4e-11	10.3979				Affymetrix, Illumina [2485448] (imputed)	N	hypertension	http://www.ebi.ac.uk/efo/EFO_0000537	GCST002627	Genome-wide genotyping array
2009-05-07	19389651	Smith JG	2009-02-15	Heart Rhythm	www.ncbi.nlm.nih.gov/pubmed/19389651	Genome-wide association study of electrocardiographic conduction measures in an isolated founder population: Kosrae.	Electrocardiographic conduction measures	1,262 Kosraen individuals	NA	4p16.2	4	5219811	MSX1	STK32B			55351			rs2008242-?	rs2008242	0	2008242	intron_variant	0	0.15	3e-06	5.52288	(PR segment)			Affymetrix [338049]	N	electrocardiography, PR segment	http://www.ebi.ac.uk/efo/EFO_0004327, http://www.ebi.ac.uk/efo/EFO_0005095	GCST000344	Genome-wide genotyping array
2009-09-11	19684603	Trevino LR	2009-08-16	Nat Genet	www.ncbi.nlm.nih.gov/pubmed/19684603	Germline genomic variants associated with childhood acute lymphoblastic leukemia.	Acute lymphoblastic leukemia (childhood)	317 European ancestry cases, 17,958 European ancestry controls	NA	10p11.21	10	34529060	PARD3	PARD3			56288			rs563507-A	rs563507	0	563507	intron_variant	0	0.04	9e-06	5.04576		2	[1.40-2.70]	Affymetrix [307944]	N	acute lymphoblastic leukemia	http://www.ebi.ac.uk/efo/EFO_0000220	GCST000464	Genome-wide genotyping array
2011-06-14	21621269	Aragam N	2011-05-26	J Affect Disord	www.ncbi.nlm.nih.gov/pubmed/21621269	Genome-wide association analysis of gender differences in major depressive disorder in the Netherlands NESDA and NTR population-based samples.	Major depressive disorder	1,726 cases, 1,630 controls	NA	10p11.22	10	33968684	PARD3	RPL23P11 - PARD3	100271297	56288		103961	140876	rs1780436-?	rs1780436	0	1780436	intergenic_variant	1		3e-06	5.52288				Perlegen [433556]	N	unipolar depression	http://www.ebi.ac.uk/efo/EFO_0003761	GCST001083	Genome-wide genotyping array
2011-06-29	21665990	Yu Y	2011-06-10	Hum Mol Genet	www.ncbi.nlm.nih.gov/pubmed/21665990	Common variants near FRK/COL10A1 and VEGFA are associated with advanced age-related macular degeneration.	Age-related macular degeneration	2,594 European ancestry cases, 4,134 European ancestry controls	5,640 European ancestry cases, 52,174 European ancestry controls	6q22.1	6	116065971	FRK, COL10A1	FRK			2444			rs1999930-?	rs1999930	0	1999930	intergenic_variant	0	0.7	1e-08	8		1.15	[NR]	Affymetrix [6036699] (imputed)	N	age-related macular degeneration	http://www.ebi.ac.uk/efo/EFO_0001365	GCST001100	Genome-wide genotyping array
2011-06-29	21665990	Yu Y	2011-06-10	Hum Mol Genet	www.ncbi.nlm.nih.gov/pubmed/21665990	Common variants near FRK/COL10A1 and VEGFA are associated with advanced age-related macular degeneration.	Age-related macular degeneration	2,594 European ancestry cases, 4,134 European ancestry controls	5,640 European ancestry cases, 52,174 European ancestry controls	6p21.1	6	43860845	VEGFA	LOC107986598			107986598			rs4711751-T	rs4711751	0	4711751	intergenic_variant	0	0.5	9e-09	8.04576		1.15	[NR]	Affymetrix [6036699] (imputed)	N	age-related macular degeneration	http://www.ebi.ac.uk/efo/EFO_0001365	GCST001100	Genome-wide genotyping array
2011-06-29	21665990	Yu Y	2011-06-10	Hum Mol Genet	www.ncbi.nlm.nih.gov/pubmed/21665990	Common variants near FRK/COL10A1 and VEGFA are associated with advanced age-related macular degeneration.	Age-related macular degeneration	2,594 European ancestry cases, 4,134 European ancestry controls	5,640 European ancestry cases, 52,174 European ancestry controls	10q26.13	10	122454932	HTRA1	ARMS2, LOC105378525			387715, 105378525			rs10490924-T	rs10490924	0	10490924	missense_variant	0	0.21	4E-322	321.398		2.94	[NR]	Affymetrix [6036699] (imputed)	N	age-related macular degeneration	http://www.ebi.ac.uk/efo/EFO_0001365	GCST001100	Genome-wide genotyping array
2011-06-29	21665990	Yu Y	2011-06-10	Hum Mol Genet	www.ncbi.nlm.nih.gov/pubmed/21665990	Common variants near FRK/COL10A1 and VEGFA are associated with advanced age-related macular degeneration.	Age-related macular degeneration	2,594 European ancestry cases, 4,134 European ancestry controls	5,640 European ancestry cases, 52,174 European ancestry controls	1q31.3	1	196690107	CFH	CFH			3075			rs1061170-C	rs1061170	0	1061170	missense_variant	0	0.37	1e-261	261		2.41	[NR]	Affymetrix [6036699] (imputed)	N	age-related macular degeneration	http://www.ebi.ac.uk/efo/EFO_0001365	GCST001100	Genome-wide genotyping array
2011-06-29	21665990	Yu Y	2011-06-10	Hum Mol Genet	www.ncbi.nlm.nih.gov/pubmed/21665990	Common variants near FRK/COL10A1 and VEGFA are associated with advanced age-related macular degeneration.	Age-related macular degeneration	2,594 European ancestry cases, 4,134 European ancestry controls	5,640 European ancestry cases, 52,174 European ancestry controls	6p21.33	6	31946403	CFB	CFB			629			rs641153-?	rs641153	0	641153	stop_gained	0	0.9	6e-31	30.2218		1.85	[NR]	Affymetrix [6036699] (imputed)	N	age-related macular degeneration	http://www.ebi.ac.uk/efo/EFO_0001365	GCST001100	Genome-wide genotyping array
2011-06-29	21665990	Yu Y	2011-06-10	Hum Mol Genet	www.ncbi.nlm.nih.gov/pubmed/21665990	Common variants near FRK/COL10A1 and VEGFA are associated with advanced age-related macular degeneration.	Age-related macular degeneration	2,594 European ancestry cases, 4,134 European ancestry controls	5,640 European ancestry cases, 52,174 European ancestry controls	19p13.3	19	6718376	C3	C3			718			rs2230199-C	rs2230199	0	2230199	missense_variant	0	0.19	5e-29	28.301		1.53	[NR]	Affymetrix [6036699] (imputed)	N	age-related macular degeneration	http://www.ebi.ac.uk/efo/EFO_0001365	GCST001100	Genome-wide genotyping array
2011-06-29	21665990	Yu Y	2011-06-10	Hum Mol Genet	www.ncbi.nlm.nih.gov/pubmed/21665990	Common variants near FRK/COL10A1 and VEGFA are associated with advanced age-related macular degeneration.	Age-related macular degeneration	2,594 European ancestry cases, 4,134 European ancestry controls	5,640 European ancestry cases, 52,174 European ancestry controls	6p21.33	6	31936027	C2	C2, C2-AS1			717, 102060414			rs9332739-?	rs9332739	0	9332739	stop_lost	0	0.96	2e-23	22.699		2.17	[NR]	Affymetrix [6036699] (imputed)	N	age-related macular degeneration	http://www.ebi.ac.uk/efo/EFO_0001365	GCST001100	Genome-wide genotyping array
2011-06-29	21665990	Yu Y	2011-06-10	Hum Mol Genet	www.ncbi.nlm.nih.gov/pubmed/21665990	Common variants near FRK/COL10A1 and VEGFA are associated with advanced age-related macular degeneration.	Age-related macular degeneration	2,594 European ancestry cases, 4,134 European ancestry controls	5,640 European ancestry cases, 52,174 European ancestry controls	22q12.3	22	32688525	TIMP3	SYN3			8224			rs9621532-?	rs9621532	0	9621532	intron_variant	0	0.95	2e-15	14.699		1.59	[NR]	Affymetrix [6036699] (imputed)	N	age-related macular degeneration	http://www.ebi.ac.uk/efo/EFO_0001365	GCST001100	Genome-wide genotyping array
2011-06-29	21665990	Yu Y	2011-06-10	Hum Mol Genet	www.ncbi.nlm.nih.gov/pubmed/21665990	Common variants near FRK/COL10A1 and VEGFA are associated with advanced age-related macular degeneration.	Age-related macular degeneration	2,594 European ancestry cases, 4,134 European ancestry controls	5,640 European ancestry cases, 52,174 European ancestry controls	15q21.3	15	58386313	LIPC	LOC101928635			101928635			rs10468017-?	rs10468017	0	10468017	intron_variant	0	0.71	3e-12	11.5229		1.19	[NR]	Affymetrix [6036699] (imputed)	N	age-related macular degeneration	http://www.ebi.ac.uk/efo/EFO_0001365	GCST001100	Genome-wide genotyping array
2011-06-29	21665990	Yu Y	2011-06-10	Hum Mol Genet	www.ncbi.nlm.nih.gov/pubmed/21665990	Common variants near FRK/COL10A1 and VEGFA are associated with advanced age-related macular degeneration.	Age-related macular degeneration	2,594 European ancestry cases, 4,134 European ancestry controls	5,640 European ancestry cases, 52,174 European ancestry controls	4q25	4	109737911	CFI	CFI			3426			rs10033900-T	rs10033900	0	10033900	intron_variant	0	0.46	4e-10	9.39794		1.18	[NR]	Affymetrix [6036699] (imputed)	N	age-related macular degeneration	http://www.ebi.ac.uk/efo/EFO_0001365	GCST001100	Genome-wide genotyping array
2011-06-29	21665990	Yu Y	2011-06-10	Hum Mol Genet	www.ncbi.nlm.nih.gov/pubmed/21665990	Common variants near FRK/COL10A1 and VEGFA are associated with advanced age-related macular degeneration.	Age-related macular degeneration	2,594 European ancestry cases, 4,134 European ancestry controls	5,640 European ancestry cases, 52,174 European ancestry controls	16q13	16	56959412	CETP	HERPUD1 - CETP	9709	1071		15531	2511	rs3764261-A	rs3764261	0	3764261	intergenic_variant	1	0.33	7e-09	8.1549		1.15	[NR]	Affymetrix [6036699] (imputed)	N	age-related macular degeneration	http://www.ebi.ac.uk/efo/EFO_0001365	GCST001100	Genome-wide genotyping array
2011-07-08	21682944	Alkelai A	2011-06-20	Int J Neuropsychopharmacol	www.ncbi.nlm.nih.gov/pubmed/21682944	DOCK4 and CEACAM21 as novel schizophrenia candidate genes in the Jewish population.	Schizophrenia	155 Jewish-Israeli ancestry cases and 176 Jewish-Israeli ancestry controls from 107 families	99 Arab-Israeli ancestry cases and 99 Arab-Israeli ancestry controls from 57 families	10p11.22	10	33799125	NRP1, PARD3	LINC00838 - RPL23P11	100505583	100271297		26445	65188	rs1412115-?	rs1412115	0	1412115	intergenic_variant	1	0.37	6e-06	5.22185				Illumina [311517]	N	schizophrenia	http://www.ebi.ac.uk/efo/EFO_0000692	GCST001119	Genome-wide genotyping array
2014-05-12	24097068	Willer CJ	2013-10-06	Nat Genet	www.ncbi.nlm.nih.gov/pubmed/24097068	Discovery and refinement of loci associated with lipid levels.	Triglycerides	94,595 European ancestry individuals	93,982 European ancestry individuals	6p21.1	6	43790159	VEGFA	VEGFA - LOC105375070	7422	105375070		3672	6913	rs998584-A	rs998584	0	998584	regulatory_region_variant	1	0.49	3e-15	14.5229		0.49	[NR] mg/dL increase	NR [NR] (imputed)	N	triglyceride measurement	http://www.ebi.ac.uk/efo/EFO_0004530	GCST002216	Genome-wide genotyping array
2014-10-23	24509480	Mahajan A	2014-02-09	Nat Genet	www.ncbi.nlm.nih.gov/pubmed/24509480	Genome-wide trans-ancestry meta-analysis provides insight into the genetic architecture of type 2 diabetes susceptibility.	Type 2 diabetes	12,171 European ancestry cases, 56,862 European ancestry controls, 6,952 East Asian ancestry cases, 11,865 East Asian ancestry controls, 5,561 South Asian ancestry cases, 14,458 South Asian ancestry controls, 1,804 Mexican ancestry cases, 779 Mexican ancestry controls	21,491 European ancestry cases, 55,647 European ancestry controls	6p21.1	6	43844025	VEGFA	LOC107986598			107986598			rs9472138-T	rs9472138	0	9472138	intergenic_variant	0		2e-07	6.69897		1.06	[1.04-1.08]	Affymetrix, Illumina [2500000] (imputed)	N	type II diabetes mellitus	http://www.ebi.ac.uk/efo/EFO_0001360	GCST002352	Genome-wide genotyping array
2014-04-15	24182552	Matteini AM	2013-10-29	Cytokine	www.ncbi.nlm.nih.gov/pubmed/24182552	Novel gene variants predict serum levels of the cytokines IL-18 and IL-1ra in older adults.	Inflammatory biomarkers	4,443 European ancestry older adult individuals	NA	11q23.1	11	112214593	BCO2, IL18, TEX12	BCO2			83875			rs2250417-T	rs2250417	0	2250417	intron_variant	0	0.48	2e-32	31.699	(IL18)	0.1	[0.08-0.12] unit increase	Illumina [2543887] (imputed)	N	interleukin-1 beta measurement	http://www.ebi.ac.uk/efo/EFO_0004812	GCST002255	Genome-wide genotyping array
2014-04-15	24182552	Matteini AM	2013-10-29	Cytokine	www.ncbi.nlm.nih.gov/pubmed/24182552	Novel gene variants predict serum levels of the cytokines IL-18 and IL-1ra in older adults.	Inflammatory biomarkers	4,443 European ancestry older adult individuals	NA	2p22.3	2	32053713	SRD5A2, DPY30, SPAST, SLC30A6, NLRC4	DPY30 - SPAST	84661	6683		13873	9838	rs7577696-G	rs7577696	0	7577696	intergenic_variant	1	0.41	3e-19	18.5229	(IL18)	0.08	[0.060-0.100] unit increase	Illumina [2543887] (imputed)	N	interleukin-1 beta measurement	http://www.ebi.ac.uk/efo/EFO_0004812	GCST002255	Genome-wide genotyping array
2010-03-06	20150558	He M	2010-02-11	Arterioscler Thromb Vasc Biol	www.ncbi.nlm.nih.gov/pubmed/20150558	Genome-wide association study identifies variants at the IL18-BCO2 locus associated with interleukin-18 levels.	Interleukin-18 levels	1,523 European ancestry female individuals	435 European ancestry female individuals	11q23.1	11	112180446	BCO2	BCO2			83875			rs2115763-T	rs2115763	0	2115763	intron_variant	0	0.33	4e-09	8.39794				Affymetrix [704409]	N	interleukin 18 measurement	http://www.ebi.ac.uk/efo/EFO_0004581	GCST000590	Genome-wide genotyping array
2010-03-06	20150558	He M	2010-02-11	Arterioscler Thromb Vasc Biol	www.ncbi.nlm.nih.gov/pubmed/20150558	Genome-wide association study identifies variants at the IL18-BCO2 locus associated with interleukin-18 levels.	Interleukin-18 levels	1,523 European ancestry female individuals	435 European ancestry female individuals	11q23.1	11	112153104	BCO2	IL18			3606			rs1834481-G	rs1834481	0	1834481	non_coding_transcript_exon_variant	0	0.24	1e-08	8				Affymetrix [704409]	N	interleukin 18 measurement	http://www.ebi.ac.uk/efo/EFO_0004581	GCST000590	Genome-wide genotyping array
2010-07-01	20532800	Bostrom MA	2010-06-08	Hum Genet	www.ncbi.nlm.nih.gov/pubmed/20532800	Candidate genes for non-diabetic ESRD in African Americans: a genome-wide association study using pooled DNA.	End-stage renal disease (non-diabetic)	464 African American cases, 478 African American controls	336 African American cases, 363 African American controls	22q12.3	22	36220399	MYH9	APOL4 - APOL2	80832	23780		15566	5810	rs4821469-?	rs4821469	0	4821469	regulatory_region_variant	1	0.056	2e-19	18.699		2.86	[2.27-3.57]	Illumina [~ 550000]	N	chronic kidney disease	http://www.ebi.ac.uk/efo/EFO_0003884	GCST000696	Genome-wide genotyping array
2014-12-10	24816252	Shin SY	2014-05-11	Nat Genet	www.ncbi.nlm.nih.gov/pubmed/24816252	An atlas of genetic influences on human blood metabolites.	Blood metabolite levels	7,824 European ancestry individuals	NA	22q11.21	22	18972171	PRODH	DGCR5			26220			rs2540641-A	rs2540641	0	2540641	intron_variant	0	0.08	3e-59	58.5229	(proline)	0.063	[0.055-0.071] unit increase	Affymetrix, Illumina [2100000] (imputed)	N	blood metabolite measurement	http://www.ebi.ac.uk/efo/EFO_0005664	GCST002443	Genome-wide genotyping array
2013-03-15	23263486	Kottgen A	2012-12-23	Nat Genet	www.ncbi.nlm.nih.gov/pubmed/23263486	Genome-wide association analyses identify 18 new loci associated with serum urate concentrations.	Urate levels	49,825 European ancestry males, 60,522 European ancestry females	Up to 32,813 European ancestry individuals	6p21.1	6	43836834	VEGFA	LOC107986598			107986598			rs729761-T	rs729761	0	729761	intron_variant	0	0.3	8e-16	15.0969		0.047	[0.036-0.058] mg/dl decrease	Affymetrix, Illumina, Perlegen [2450547] (imputed)	N	urate measurement	http://www.ebi.ac.uk/efo/EFO_0004531	GCST001791	Genome-wide genotyping array
2013-03-19	23279374	Athanasiadis G	2013-01-02	J Thromb Haemost	www.ncbi.nlm.nih.gov/pubmed/23279374	Genetic determinants of plasma Œ≤‚ÇÇ-glycoprotein I levels: a genome-wide association study in extended pedigrees from Spain.	&beta;2-Glycoprotein I (&beta;2-GPI) plasma levels	306 European ancestry individuals	NA	11p13	11	34533644	ELF5	ELF5 - LOC105376623	2001	105376623		19844	37214	rs836132-C	rs836132	0	836132	intron_variant	1	0.15	5e-08	7.30103		0.65	unit increase	Illumina [283437]	N	glycoprotein measurement	http://www.ebi.ac.uk/efo/EFO_0004555	GCST001800	Genome-wide genotyping array
2013-03-19	23279374	Athanasiadis G	2013-01-02	J Thromb Haemost	www.ncbi.nlm.nih.gov/pubmed/23279374	Genetic determinants of plasma Œ≤‚ÇÇ-glycoprotein I levels: a genome-wide association study in extended pedigrees from Spain.	&beta;2-Glycoprotein I (&beta;2-GPI) plasma levels	306 European ancestry individuals	NA	11p15.4	11	9090011	SCUBE2	SCUBE2			57758			rs963167-C	rs963167	0	963167	intron_variant	0	0.15	1e-07	7		0.65	unit increase	Illumina [283437]	N	glycoprotein measurement	http://www.ebi.ac.uk/efo/EFO_0004555	GCST001800	Genome-wide genotyping array
2013-03-19	23279374	Athanasiadis G	2013-01-02	J Thromb Haemost	www.ncbi.nlm.nih.gov/pubmed/23279374	Genetic determinants of plasma Œ≤‚ÇÇ-glycoprotein I levels: a genome-wide association study in extended pedigrees from Spain.	&beta;2-Glycoprotein I (&beta;2-GPI) plasma levels	306 European ancestry individuals	NA	11p15.4	11	9087740	SCUBE2	SCUBE2			57758			rs2647528-C	rs2647528	0	2647528	intron_variant	0	0.17	3e-07	6.52288		0.59	unit increase	Illumina [283437]	N	glycoprotein measurement	http://www.ebi.ac.uk/efo/EFO_0004555	GCST001800	Genome-wide genotyping array
2013-03-19	23279374	Athanasiadis G	2013-01-02	J Thromb Haemost	www.ncbi.nlm.nih.gov/pubmed/23279374	Genetic determinants of plasma Œ≤‚ÇÇ-glycoprotein I levels: a genome-wide association study in extended pedigrees from Spain.	&beta;2-Glycoprotein I (&beta;2-GPI) plasma levels	306 European ancestry individuals	NA	17q24.1	17	66137608	CEP112	CEP112			201134			rs7209395-T	rs7209395	0	7209395	intron_variant	0	0.34	7e-07	6.1549		0.44	unit increase	Illumina [283437]	N	glycoprotein measurement	http://www.ebi.ac.uk/efo/EFO_0004555	GCST001800	Genome-wide genotyping array
2013-03-19	23279374	Athanasiadis G	2013-01-02	J Thromb Haemost	www.ncbi.nlm.nih.gov/pubmed/23279374	Genetic determinants of plasma Œ≤‚ÇÇ-glycoprotein I levels: a genome-wide association study in extended pedigrees from Spain.	&beta;2-Glycoprotein I (&beta;2-GPI) plasma levels	306 European ancestry individuals	NA	17q24.2	17	66240200	APOH	APOH - RNA5SP444	350	100873690		10762	27543	rs10048158-C	rs10048158	0	10048158	intron_variant	1	0.5	1e-06	6		0.41	unit decrease	Illumina [283437]	N	glycoprotein measurement	http://www.ebi.ac.uk/efo/EFO_0004555	GCST001800	Genome-wide genotyping array
2013-03-19	23279374	Athanasiadis G	2013-01-02	J Thromb Haemost	www.ncbi.nlm.nih.gov/pubmed/23279374	Genetic determinants of plasma Œ≤‚ÇÇ-glycoprotein I levels: a genome-wide association study in extended pedigrees from Spain.	&beta;2-Glycoprotein I (&beta;2-GPI) plasma levels	306 European ancestry individuals	NA	17q24.1	17	66102427	CEP112	CEP112			201134			rs2319125-C	rs2319125	0	2319125	intron_variant	0	0.46	1e-06	6		0.42	unit increase	Illumina [283437]	N	glycoprotein measurement	http://www.ebi.ac.uk/efo/EFO_0004555	GCST001800	Genome-wide genotyping array
2013-03-19	23279374	Athanasiadis G	2013-01-02	J Thromb Haemost	www.ncbi.nlm.nih.gov/pubmed/23279374	Genetic determinants of plasma Œ≤‚ÇÇ-glycoprotein I levels: a genome-wide association study in extended pedigrees from Spain.	&beta;2-Glycoprotein I (&beta;2-GPI) plasma levels	306 European ancestry individuals	NA	20q13.33	20	61806743	CDH4	CDH4			1002			rs4925295-A	rs4925295	0	4925295	intron_variant	0	0.16	2e-06	5.69897		0.52	unit decrease	Illumina [283437]	N	glycoprotein measurement	http://www.ebi.ac.uk/efo/EFO_0004555	GCST001800	Genome-wide genotyping array
2013-03-19	23279374	Athanasiadis G	2013-01-02	J Thromb Haemost	www.ncbi.nlm.nih.gov/pubmed/23279374	Genetic determinants of plasma Œ≤‚ÇÇ-glycoprotein I levels: a genome-wide association study in extended pedigrees from Spain.	&beta;2-Glycoprotein I (&beta;2-GPI) plasma levels	306 European ancestry individuals	NA	5p14.1	5	25692864	CDH10, CDH9	LOC105374693 - RNU6-374P	105374693	106481296		390584	8353	rs193741-A	rs193741	0	193741	intergenic_variant	1	0.14	2e-06	5.69897		0.64	unit decrease	Illumina [283437]	N	glycoprotein measurement	http://www.ebi.ac.uk/efo/EFO_0004555	GCST001800	Genome-wide genotyping array
2013-03-19	23279374	Athanasiadis G	2013-01-02	J Thromb Haemost	www.ncbi.nlm.nih.gov/pubmed/23279374	Genetic determinants of plasma Œ≤‚ÇÇ-glycoprotein I levels: a genome-wide association study in extended pedigrees from Spain.	&beta;2-Glycoprotein I (&beta;2-GPI) plasma levels	306 European ancestry individuals	NA	10q24.2	10	99605556	SLC25A28	NKX2-3 - SLC25A28	159296	81894		69032	4962	rs11190179-G	rs11190179	0	11190179	intergenic_variant	1	0.12	2e-06	5.69897		0.65	unit increase	Illumina [283437]	N	glycoprotein measurement	http://www.ebi.ac.uk/efo/EFO_0004555	GCST001800	Genome-wide genotyping array
2014-05-12	24097068	Willer CJ	2013-10-06	Nat Genet	www.ncbi.nlm.nih.gov/pubmed/24097068	Discovery and refinement of loci associated with lipid levels.	HDL cholesterol	94,595 European ancestry individuals	93,982 European ancestry individuals	6p21.1	6	43790159	VEGFA	VEGFA - LOC105375070	7422	105375070		3672	6913	rs998584-A	rs998584	0	998584	regulatory_region_variant	1	0.49	2e-11	10.699		0.026	[NR] unit decrease	NR [NR] (imputed)	N	high density lipoprotein cholesterol measurement	http://www.ebi.ac.uk/efo/EFO_0004612	GCST002223	Genome-wide genotyping array
2016-10-10	26691988	Fritsche LG	2015-12-21	Nat Genet	www.ncbi.nlm.nih.gov/pubmed/26691988	A large genome-wide association study of age-related macular degeneration highlights contributions of rare and common variants.	Advanced age-related macular degeneration	16,144 European ancestry cases, 17,832 European ancestry controls	473 Asian ancestry cases, 1,099 Asian ancestry controls, 52 African ancestry cases, 361 African ancestry cases, 254 other non-European ancestry cases, 694 other non-European ancestry controls	6p21.1	6	43858890	VEGFA	LOC107986598			107986598			rs943080-?	rs943080	0	943080	intergenic_variant	0	NR	1e-14	14	(EA)	1.13636		Illumina [12023830] (imputed)	N	atrophic macular degeneration, age-related macular degeneration, wet macular degeneration	http://www.ebi.ac.uk/efo/EFO_1001492, http://www.ebi.ac.uk/efo/EFO_0001365, http://www.ebi.ac.uk/efo/EFO_0004683	GCST003219	Genome-wide genotyping array
2015-12-02	25897834	Biernacka JM	2015-04-21	Transl Psychiatry	www.ncbi.nlm.nih.gov/pubmed/25897834	The International SSRI Pharmacogenomics Consortium (ISPC): a genome-wide association study of antidepressant treatment response.	Response to serotonin reuptake inhibitors in major depressive disorder	298 European ancestry cases, 567 Asian ancestry cases, 1529 European and other ancestry cases	NA	22q11.21	22	18994050	DGCR5	DGCR5			26220			rs1210638-?	rs1210638	0	1210638	non_coding_transcript_exon_variant	0	NR	6e-06	5.22185	(Response)	1.33	[NR]	Illumina [~ 7000000] (imputed)	N	unipolar depression, response to selective serotonin reuptake inhibitor	http://www.ebi.ac.uk/efo/EFO_0003761, http://www.ebi.ac.uk/efo/EFO_0005658	GCST002868	Genome-wide genotyping array
2016-03-24	21116278	Furney SJ	2010-11-30	Mol Psychiatry	www.ncbi.nlm.nih.gov/pubmed/21116278	Genome-wide association with MRI atrophy measures as a quantitative trait locus for Alzheimer's disease.	Entorhinal cortical thickness	424 European ancestry mild cognitive impairment cases, 236 European ancestry Alzheimer's disease cases, 279 European ancestry controls	NA	18q21.2	18	50851864	ME2	MRO - ME2	83876	4200		26451	26740	rs732528-?	rs732528	0	732528	intergenic_variant	1	NR	7e-06	5.1549		0.111	[NR] unit decrease	Illumina [478011]	N	cortical thickness	http://www.ebi.ac.uk/efo/EFO_0004840	GCST000894	Genome-wide genotyping array
2016-06-02	26068415	Draisma HHM	2015-06-12	Nat Commun	www.ncbi.nlm.nih.gov/pubmed/26068415	Genome-wide association study identifies novel genetic variants contributing to variation in blood metabolite levels.	Amino acid levels	up to 7,478 European ancestry individuals	1,182 European ancestry individuals	22q11.21	22	18972171	PRODH	DGCR5			26220			rs2540641-A	rs2540641	0	2540641	intron_variant	0	0.0927	2e-59	58.699	(Proline)	0.147	[0.13-0.16] unit increase	Affymetrix, Illumina [at least 296619] (imputed)	N	blood metabolite measurement, amino acid measurement	http://www.ebi.ac.uk/efo/EFO_0005664, http://www.ebi.ac.uk/efo/EFO_0005134	GCST002966	Genome-wide genotyping array
2016-11-25	26831199	Pattaro C	2016-01-21	Nat Commun	www.ncbi.nlm.nih.gov/pubmed/26831199	Genetic associations at 53 loci highlight cell types and biological pathways relevant for kidney function.	Glomerular filtration rate (creatinine)	133,413 European ancestry individuals	42,166 European ancestry individuals, up to 16,471 African ancestry individuals, up to 42,296 Asian ancestry individuals	6p21.1	6	43842065	VEGFA	LOC107986598			107986598			rs9472135-T	rs9472135	0	9472135	intron_variant	0	0.71	3e-15	14.5229	(EA)	0.008	[0.006-0.01] unit decrease	Affymetrix, Illumina [~ 2500000] (imputed)	N	glomerular filtration rate, serum creatinine measurement	http://www.ebi.ac.uk/efo/EFO_0005208, http://www.ebi.ac.uk/efo/EFO_0004518	GCST003372	Genome-wide genotyping array
2016-07-20	26219847	Adams HH	2015-07-28	J Gerontol A Biol Sci Med Sci	www.ncbi.nlm.nih.gov/pubmed/26219847	Heritability and Genome-Wide Association Analyses of Human Gait Suggest Contribution of Common Variants.	Gait variability	2,946 individuals	NA	22q11.21	22	18978115	DGCR5	DGCR5			26220			rs11914070-T	rs11914070	0	11914070	intron_variant	0	0.39	2e-07	6.69897		0.136	[0.085-0.187] unit decrease	Illumina [6200000] (imputed)	N	gait measurement	http://www.ebi.ac.uk/efo/EFO_0007680	GCST003056	Genome-wide genotyping array
2016-07-08	25961943	Surakka I	2015-05-11	Nat Genet	www.ncbi.nlm.nih.gov/pubmed/25961943	The impact of low-frequency and rare variants on lipid levels.	Triglycerides	up to 62,166 European ancestry individuals	NA	6p21.1	6	43796814	VEGFA	VEGFA - LOC105375070	7422	105375070		10327	258	rs1358980-T	rs1358980	0	1358980	regulatory_region_variant	1	0.47	4e-09	8.39794		0.039	[0.025-0.053] s.d. increase	Affymetrix, Illumina, Perlegen [up to 9657952] (imputed)	N	triglyceride measurement	http://www.ebi.ac.uk/efo/EFO_0004530	GCST002897	Genome-wide genotyping array
2016-08-16	26305897	Iyengar SK	2015-08-25	PLoS Genet	www.ncbi.nlm.nih.gov/pubmed/26305897	Genome-Wide Association and Trans-ethnic Meta-Analysis for Advanced Diabetic Kidney Disease: Family Investigation of Nephropathy and Diabetes (FIND).	Diabetic kidney disease	1,564 African American cases, 369 African American diabetic controls, 1,288 African American non-diabetic controls, 538 American Indian ancestry cases, 319 American Indian ancestry diabetic controls, 342 European ancestry cases, 404 European ancestry diabetic controls, 779 Mexican ancestry cases, 594 Mexican ancestry diabetic controls	950 African American cases, 50 African American diabetic controls, 1,887 African American non-diabetic controls, 471 American Indian ancestry cases, 340 American Indian ancestry diabetic controls, 486 American Indian ancestry non-diabetic controls, 582 European ancestry ancestry cases, 205 European ancestry diabetic controls, 2,568 European ancestry non-diabetic controls	22q12.3	22	36261386	APOL1	APOL1			8542			rs136161-G	rs136161	0	136161	intron_variant	0	NR	2e-06	5.69897	(recessive )	1.27	[1.10-1.46]	Affymetrix [NR]	N	diabetic nephropathy	http://www.ebi.ac.uk/efo/EFO_0000401	GCST003098	Genome-wide genotyping array
2016-08-16	26305897	Iyengar SK	2015-08-25	PLoS Genet	www.ncbi.nlm.nih.gov/pubmed/26305897	Genome-Wide Association and Trans-ethnic Meta-Analysis for Advanced Diabetic Kidney Disease: Family Investigation of Nephropathy and Diabetes (FIND).	Diabetic kidney disease	1,564 African American cases, 369 African American diabetic controls, 1,288 African American non-diabetic controls, 538 American Indian ancestry cases, 319 American Indian ancestry diabetic controls, 342 European ancestry cases, 404 European ancestry diabetic controls, 779 Mexican ancestry cases, 594 Mexican ancestry diabetic controls	950 African American cases, 50 African American diabetic controls, 1,887 African American non-diabetic controls, 471 American Indian ancestry cases, 340 American Indian ancestry diabetic controls, 486 American Indian ancestry non-diabetic controls, 582 European ancestry ancestry cases, 205 European ancestry diabetic controls, 2,568 European ancestry non-diabetic controls	22q12.3	22	36261386	APOL1	APOL1			8542			rs136161-G	rs136161	0	136161	intron_variant	0	0.74	5e-07	6.30103	(AA, recessive )	1.36	[1.21-1.54]	Affymetrix [NR]	N	diabetic nephropathy	http://www.ebi.ac.uk/efo/EFO_0000401	GCST003098	Genome-wide genotyping array
2017-08-04	27989323	Ahola-Olli AV	2016-12-13	Am J Hum Genet	www.ncbi.nlm.nih.gov/pubmed/27989323	Genome-wide Association Study Identifies 27 Loci Influencing Concentrations of Circulating Cytokines and Growth Factors.	Vascular endothelial growth factor levels	7,118 Finnish ancestry individuals	NA	6p21.1	6	43957870	VEGFA	LINC01512 - LOC101929705	100132354	101929705		19663	37853	rs6921438-G	rs6921438	0	6921438	intergenic_variant	1		2e-171	170.699		0.49	[0.46-0.52] SD units increase	NR [10700000] (imputed)	N	vascular endothelial growth factor measurement	http://www.ebi.ac.uk/efo/EFO_0004762	GCST004422	Genome-wide genotyping array
2017-08-10	28443625	Justice AE	2017-04-26	Nat Commun	www.ncbi.nlm.nih.gov/pubmed/28443625	Genome-wide meta-analysis of 241,258 adults accounting for smoking behaviour identifies novel loci for obesity traits.	Waist-to-hip ratio adjusted for BMI (joint analysis main effects and smoking interaction)	95,362 European ancestry women, 62,085 European ancestry men, 5,829 European ancestry individuals, 10,500 African American/Afro-Caribbean ancestry women, 2,706 African American/Afro-Caribbean ancestry men, 1,030 Indian Asian ancestry women, 7,648 Indian Asian ancestry men, 1,793 Filipino ancestry women, 2,944 Hispanic/Latino ancestry women, 1,764 Hispanic/Latino ancestry men	21,496 European ancestry women, 24,385 European ancestry men, 118,364 European ancestry individuals, 2,326 African American/Afro-Caribbean ancestry women, 855 African American/Afro-Caribbean ancestry men	6p21.1	6	43796814	VEGFA	VEGFA - LOC105375070	7422	105375070		10327	258	rs1358980-T	rs1358980	0	1358980	regulatory_region_variant	1	0.4685	3e-08	7.52288	(women)			Affymetrix, Illumina, Perlegen [up to 2800000] (imputed)	N	smoking behavior, BMI-adjusted waist-hip ratio	http://www.ebi.ac.uk/efo/EFO_0004318, http://www.ebi.ac.uk/efo/EFO_0007788	GCST004507	Genome-wide genotyping array
2017-06-26	28334899	Spracklen CN	2017-02-21	Hum Mol Genet	www.ncbi.nlm.nih.gov/pubmed/28334899	Association analyses of East Asian individuals and trans-ancestry analyses with European individuals reveal new loci associated with cholesterol and triglyceride levels.	HDL cholesterol levels	34,930 East Asian ancestry individuals, 187,167 European ancestry individuals	8,741 Chinese ancestry individuals	6p21.1	6	43791136	VEGFA	VEGFA - LOC105375070	7422	105375070		4649	5936	rs6905288-A	rs6905288	0	6905288	intergenic_variant	1	0.602	2e-12	11.699	(Trans-ethnic initial)	0.0238	[0.017-0.031] unit decrease (EA Beta values)	Affymetrix, Illumina [~ 1900000] (imputed)	N	high density lipoprotein cholesterol measurement	http://www.ebi.ac.uk/efo/EFO_0004612	GCST004232	Genome-wide genotyping array
2017-06-26	28334899	Spracklen CN	2017-02-21	Hum Mol Genet	www.ncbi.nlm.nih.gov/pubmed/28334899	Association analyses of East Asian individuals and trans-ancestry analyses with European individuals reveal new loci associated with cholesterol and triglyceride levels.	Triglyceride levels	28,183 East Asian ancestry individuals, 177,861 European ancestry individuals	10,857 Chinese ancestry individuals	6p21.1	6	43791136	VEGFA	VEGFA - LOC105375070	7422	105375070		4649	5936	rs6905288-A	rs6905288	0	6905288	intergenic_variant	1	0.602	6e-16	15.2218	(Trans-ethnic initial)	0.0274	[0.02-0.034] unit increase (EA Beta values)	Affymetrix, Illumina [up to 1900000] (imputed)	N	triglyceride measurement	http://www.ebi.ac.uk/efo/EFO_0004530	GCST004237	Genome-wide genotyping array
2017-06-30	28333968	Nielsen TR	2017-03-23	PLoS One	www.ncbi.nlm.nih.gov/pubmed/28333968	A genome-wide association study of thyroid stimulating hormone and free thyroxine in Danish children and adolescents.	Plasma thyroid-stimulating hormone levels	1,680 Danish ancestry children and adolescents	2,129 Danish ancestry children and adolescents	6p21.1	6	43837071	VEGFA	LOC105375069, LOC107986598			105375069, 107986598			rs2396083-C	rs2396083	0	2396083	intron_variant	0	0.593	2e-10	9.69897		0.088	[0.061-0.115] unit increase	Illumina [8508717] (imputed)	N	thyroid stimulating hormone measurement	http://www.ebi.ac.uk/efo/EFO_0004748	GCST004276	Genome-wide genotyping array
2017-06-30	28333968	Nielsen TR	2017-03-23	PLoS One	www.ncbi.nlm.nih.gov/pubmed/28333968	A genome-wide association study of thyroid stimulating hormone and free thyroxine in Danish children and adolescents.	Plasma thyroid-stimulating hormone levels	1,680 Danish ancestry children and adolescents	2,129 Danish ancestry children and adolescents	6p21.1	6	43837088	VEGFA	LOC105375069, LOC107986598			105375069, 107986598			rs2396084-?	rs2396084	0	2396084	intron_variant	0	NR	7e-07	6.1549		0.197	[0.2746-0.1191] unit decrease	Illumina [8508717] (imputed)	N	thyroid stimulating hormone measurement	http://www.ebi.ac.uk/efo/EFO_0004748	GCST004276	Genome-wide genotyping array
2017-07-01	28135244	Warren HR	2017-01-30	Nat Genet	www.ncbi.nlm.nih.gov/pubmed/28135244	Genome-wide association analysis identifies novel blood pressure loci and offers biological insights into cardiovascular risk.	Diastolic blood pressure	140,886 European ancestry individuals	190,318 European ancestry individuals	3q25.2	3	154990178	RP11- 439C8.2	LOC105374171 - MME	105374171	4311		19875	33946	rs143112823-A	rs143112823	0	143112823	intergenic_variant	1	0.09	1e-14	14		0.403	[0.3-0.5] unit decrease	Affymetrix [~ 9800000] (imputed)	N	diastolic blood pressure	http://www.ebi.ac.uk/efo/EFO_0006336	GCST004280	Genome-wide genotyping array
2017-07-06	28452372	Gorski M	2017-04-28	Sci Rep	www.ncbi.nlm.nih.gov/pubmed/28452372	1000 Genomes-based meta-analysis identifies 10 novel loci for kidney function.	Glomerular filtration rate (creatinine)	110,517 European ancestry individuals		6p21.1	6	43838598	VEGFA	LOC107986598, LOC105375069			107986598, 105375069			rs1317983-T	rs1317983	0	1317983	intron_variant	0	NR	1e-13	13		0.008	[0.006-0.01] unit increase	Affymetrix, Illumina [up to 10971307] (imputed)	N	glomerular filtration rate, serum creatinine measurement	http://www.ebi.ac.uk/efo/EFO_0005208, http://www.ebi.ac.uk/efo/EFO_0004518	GCST004292	Genome-wide genotyping array
2017-05-11	27182965	Pickrell JK	2016-05-16	Nat Genet	www.ncbi.nlm.nih.gov/pubmed/27182965	Detection and interpretation of shared genetic influences on 42 human traits.	Hypothyroidism	17,558 European ancestry cases, 117,083 European ancestry controls	NA	6p21.1	6	43837765	VEGFA, C6orf223	LOC105375069, LOC107986598			105375069, 107986598			rs10223666-?	rs10223666	0	10223666	intron_variant	0	NR	5e-10	9.30103		1.09051	[1.06-1.12]	Illumina [13676411] (imputed)	N	hypothyroidism	http://www.ebi.ac.uk/efo/EFO_0004705	GCST003988	Genome-wide genotyping array
2017-08-30	27863252	Astle WJ	2016-11-17	Cell	www.ncbi.nlm.nih.gov/pubmed/27863252	The Allelic Landscape of Human Blood Cell Trait Variation and Links to Common Complex Disease.	Hemoglobin concentration	172,925 European ancestry individuals	NA	6p21.1	6	43763914	intergenic	LOC100132242 - VEGFA	100132242	7422		57157	6295	rs78003500-T	rs78003500	0	78003500	intergenic_variant	1	0.057	3e-19	18.5229		0.069337	[0.054-0.084] unit decrease	Affymetrix [~ 2500000] (imputed)	N	hemoglobin measurement	http://www.ebi.ac.uk/efo/EFO_0004509	GCST004615	Genome-wide genotyping array
2017-08-30	27863252	Astle WJ	2016-11-17	Cell	www.ncbi.nlm.nih.gov/pubmed/27863252	The Allelic Landscape of Human Blood Cell Trait Variation and Links to Common Complex Disease.	Hemoglobin concentration	172,925 European ancestry individuals	NA	6p21.1	6	43774889	VEGFA	VEGFA			7422			rs833070-C	rs833070	0	833070	non_coding_transcript_exon_variant	0	0.4996	1e-20	20		0.0328446	[0.026-0.04] unit decrease	Affymetrix [~ 2500000] (imputed)	N	hemoglobin measurement	http://www.ebi.ac.uk/efo/EFO_0004509	GCST004615	Genome-wide genotyping array
2017-08-30	27863252	Astle WJ	2016-11-17	Cell	www.ncbi.nlm.nih.gov/pubmed/27863252	The Allelic Landscape of Human Blood Cell Trait Variation and Links to Common Complex Disease.	Myeloid white cell count	169,219 European ancestry individuals	NA	1p36.23	1	8853597	intergenic	RPL23AP19 - ENO1	100131143	2023		22219	7403	rs12752838-G	rs12752838	0	12752838	intergenic_variant	1	0.5034	1e-10	10		0.0232889	[0.016-0.03] unit increase	Affymetrix [~ 2500000] (imputed)	N	myeloid white cell count	http://www.ebi.ac.uk/efo/EFO_0007988	GCST004626	Genome-wide genotyping array
2017-08-30	27863252	Astle WJ	2016-11-17	Cell	www.ncbi.nlm.nih.gov/pubmed/27863252	The Allelic Landscape of Human Blood Cell Trait Variation and Links to Common Complex Disease.	Myeloid white cell count	169,219 European ancestry individuals	NA	6p21.1	6	43789345	VEGFA	VEGFA - LOC105375070	7422	105375070		2858	7727	rs4711750-A	rs4711750	0	4711750	intergenic_variant	1	0.5001	7e-09	8.1549		0.0207902	[0.014-0.028] unit increase	Affymetrix [~ 2500000] (imputed)	N	myeloid white cell count	http://www.ebi.ac.uk/efo/EFO_0007988	GCST004626	Genome-wide genotyping array
2017-08-30	27863252	Astle WJ	2016-11-17	Cell	www.ncbi.nlm.nih.gov/pubmed/27863252	The Allelic Landscape of Human Blood Cell Trait Variation and Links to Common Complex Disease.	Neutrophil count	170,702 European ancestry individuals	NA	1p36.23	1	8853597	intergenic	RPL23AP19 - ENO1	100131143	2023		22219	7403	rs12752838-G	rs12752838	0	12752838	intergenic_variant	1	0.5035	4e-11	10.3979		0.0236179	[0.017-0.031] unit increase	Affymetrix [~ 2500000] (imputed)	N	neutrophil count	http://www.ebi.ac.uk/efo/EFO_0004833	GCST004629	Genome-wide genotyping array
2017-08-10	28443625	Justice AE	2017-04-26	Nat Commun	www.ncbi.nlm.nih.gov/pubmed/28443625	Genome-wide meta-analysis of 241,258 adults accounting for smoking behaviour identifies novel loci for obesity traits.	Waist-to-hip ratio adjusted for BMI (joint analysis main effects and smoking interaction)	95,362 European ancestry women, 62,085 European ancestry men, 5,829 European ancestry individuals, 10,500 African American/Afro-Caribbean ancestry women, 2,706 African American/Afro-Caribbean ancestry men, 1,030 Indian Asian ancestry women, 7,648 Indian Asian ancestry men, 1,793 Filipino ancestry women, 2,944 Hispanic/Latino ancestry women, 1,764 Hispanic/Latino ancestry men	21,496 European ancestry women, 24,385 European ancestry men, 118,364 European ancestry individuals, 2,326 African American/Afro-Caribbean ancestry women, 855 African American/Afro-Caribbean ancestry men	6p21.1	6	43796814	VEGFA	VEGFA - LOC105375070	7422	105375070		10327	258	rs1358980-T	rs1358980	0	1358980	regulatory_region_variant	1	0.4685	5e-07	6.30103				Affymetrix, Illumina, Perlegen [up to 2800000] (imputed)	N	smoking behavior, BMI-adjusted waist-hip ratio	http://www.ebi.ac.uk/efo/EFO_0004318, http://www.ebi.ac.uk/efo/EFO_0007788	GCST004507	Genome-wide genotyping array
2017-08-04	27989323	Ahola-Olli AV	2016-12-13	Am J Hum Genet	www.ncbi.nlm.nih.gov/pubmed/27989323	Genome-wide Association Study Identifies 27 Loci Influencing Concentrations of Circulating Cytokines and Growth Factors.	Interleukin-7 levels	3,409 Finnish ancestry individuals	NA	6p21.1	6	43960774	VEGFA	LINC01512 - LOC101929705	100132354	101929705		22567	34949	rs4320361-G	rs4320361	0	4320361	intergenic_variant	1		7e-39	38.1549		0.3245	[0.28-0.37] SD units increase	NR [10700000] (imputed)	N	interleukin 7 measurement	http://www.ebi.ac.uk/efo/EFO_0008189	GCST004451	Genome-wide genotyping array
2017-08-04	27989323	Ahola-Olli AV	2016-12-13	Am J Hum Genet	www.ncbi.nlm.nih.gov/pubmed/27989323	Genome-wide Association Study Identifies 27 Loci Influencing Concentrations of Circulating Cytokines and Growth Factors.	Interleukin-10 levels	7,681 Finnish ancestry individuals	NA	6p21.1	6	43781426	NR	VEGFA			7422			rs3025021-C	rs3025021	0	3025021	non_coding_transcript_exon_variant	0		1e-06	6		0.0947	[0.056-0.133] SD units decrease	NR [10700000] (imputed)	N	interleukin 10 measurement	http://www.ebi.ac.uk/efo/EFO_0004750	GCST004444	Genome-wide genotyping array
2017-08-04	27989323	Ahola-Olli AV	2016-12-13	Am J Hum Genet	www.ncbi.nlm.nih.gov/pubmed/27989323	Genome-wide Association Study Identifies 27 Loci Influencing Concentrations of Circulating Cytokines and Growth Factors.	Interleukin-10 levels	7,681 Finnish ancestry individuals	NA	6p21.1	6	43957093	VEGFA	LINC01512 - LOC101929705	100132354	101929705		18886	38630	rs4349809-G	rs4349809	0	4349809	intergenic_variant	1		6e-67	66.2218		0.2853	[0.25-0.32] SD units decrease	NR [10700000] (imputed)	N	interleukin 10 measurement	http://www.ebi.ac.uk/efo/EFO_0004750	GCST004444	Genome-wide genotyping array
2017-08-04	27989323	Ahola-Olli AV	2016-12-13	Am J Hum Genet	www.ncbi.nlm.nih.gov/pubmed/27989323	Genome-wide Association Study Identifies 27 Loci Influencing Concentrations of Circulating Cytokines and Growth Factors.	Interleukin-13 levels	3,557 Finnish ancestry individuals	NA	6p21.1	6	43961248	VEGFA	LINC01512 - LOC101929705	100132354	101929705		23041	34475	rs9472168-G	rs9472168	0	9472168	intergenic_variant	1		1e-65	65		0.4244	[0.38-0.47] SD units decrease	NR [10700000] (imputed)	N	interleukin 13 measurement	http://www.ebi.ac.uk/efo/EFO_0008171	GCST004443	Genome-wide genotyping array
2017-08-04	27989323	Ahola-Olli AV	2016-12-13	Am J Hum Genet	www.ncbi.nlm.nih.gov/pubmed/27989323	Genome-wide Association Study Identifies 27 Loci Influencing Concentrations of Circulating Cytokines and Growth Factors.	Interleukin-18 levels	3,636 Finnish ancestry individuals	NA	11q23.1	11	112138882	IL18	SDHD - IL18	6392	3606		43081	4369	rs71478720-C	rs71478720	0	71478720	intron_variant	1		4e-22	21.3979		0.2669	[0.21-0.32] SD units increase	NR [10700000] (imputed)	N	interleukin 18 measurement	http://www.ebi.ac.uk/efo/EFO_0004581	GCST004441	Genome-wide genotyping array
2017-08-04	27989323	Ahola-Olli AV	2016-12-13	Am J Hum Genet	www.ncbi.nlm.nih.gov/pubmed/27989323	Genome-wide Association Study Identifies 27 Loci Influencing Concentrations of Circulating Cytokines and Growth Factors.	Interleukin-12p70 levels	8,270 Finnish ancestry individuals	NA	6p21.1	6	43957093	VEGFA	LINC01512 - LOC101929705	100132354	101929705		18886	38630	rs4349809-G	rs4349809	0	4349809	intergenic_variant	1		3e-124	123.523		0.3777	[0.35-0.41] SD units decrease	NR [10700000] (imputed)	N	interleukin 12 measurement	http://www.ebi.ac.uk/efo/EFO_0004753	GCST004439	Genome-wide genotyping array
2016-10-14	26634245	Lutz SM	2015-12-03	BMC Genet	www.ncbi.nlm.nih.gov/pubmed/26634245	A genome-wide association study identifies risk loci for spirometric measures among smokers of European and African ancestry.	Post bronchodilator FEV1/FVC ratio	10,094 European ancestry current and former smoker individuals, 3,260 African American current and former smoker individuals, 178 current and former smoker individuals	NA	4p16.2	4	4885387	Intergenic	MSX1 - LDHAP1	4487	3940		21451	8237	rs191540052-A	rs191540052	0	191540052	intergenic_variant	1	0.999	4e-06	5.39794	(AA)	0.271	unit increase	Illumina [NR] (imputed)	N	response to bronchodilator, FEV/FEC ratio	http://purl.obolibrary.org/obo/GO_0097366, http://www.ebi.ac.uk/efo/EFO_0004713	GCST003264	Genome-wide genotyping array
2014-12-10	24816252	Shin SY	2014-05-11	Nat Genet	www.ncbi.nlm.nih.gov/pubmed/24816252	An atlas of genetic influences on human blood metabolites.	Blood metabolite ratios	Up to 5,591 European ancestry individuals	Up to 1,767 European ancestry individuals	22q11.21	22	18979104	PRODH	DGCR5			26220			rs2540647-A	rs2540647	0	2540647	intron_variant	0	0.09	2e-70	69.699	(valine/proline)	0.059	[0.053-0.065] unit decrease	Affymetrix, Illumina [2100000] (imputed)	N	blood metabolite measurement	http://www.ebi.ac.uk/efo/EFO_0005664	GCST002442	Genome-wide genotyping array
2015-04-24	25187374	Hwang JY	2014-09-03	Diabetes	www.ncbi.nlm.nih.gov/pubmed/25187374	Genome-wide association meta-analysis identifies novel variants associated with fasting plasma glucose in East Asians.	Fasting plasma glucose	24,740 East Asian ancestry individuals	21,345 East Asian ancestry individuals	2q31.1	2	172681585	PDK1, RAPGEF4	PDK1 - RAPGEF4-AS1	5163	91149		8892	41604	rs733331-?	rs733331	0	733331	intron_variant	1	NR	7e-11	10.1549		0.036	[0.024-0.048] unit increase	Affymetrix, Illumina [up to 2315813] (imputed)	N	fasting blood glucose measurement	http://www.ebi.ac.uk/efo/EFO_0004465	GCST002586	Genome-wide genotyping array
2013-05-26	23509613	Kamboh MI	2013-02-24	Autoimmune Dis	www.ncbi.nlm.nih.gov/pubmed/23509613	Genome-wide association study of antiphospholipid antibodies.	Presence of antiphospholipid antibodies	183 European ancestry ACL-positive cases, 487 European ancestry ACL-negative controls, 127 European ancestry LAC-positive cases, 581 European ancestry LAC-negative controls, 136 European ancestry Anti-B2GPI-positive cases, 360 European ancestry Anti-B2GPI-negative controls	NA	13q33.3	13	108728378	MYO16	MYO16			23026			rs10492418-?	rs10492418	0	10492418	intron_variant	0	0.4292	2e-06	5.69897	(anti-B2 GPI)	2.172	[NR]	Affymetrix [906600]	N	antiphospholipid antibody measurement	http://www.ebi.ac.uk/efo/EFO_0005200	GCST001872	Genome-wide genotyping array
2013-05-26	23509613	Kamboh MI	2013-02-24	Autoimmune Dis	www.ncbi.nlm.nih.gov/pubmed/23509613	Genome-wide association study of antiphospholipid antibodies.	Presence of antiphospholipid antibodies	183 European ancestry ACL-positive cases, 487 European ancestry ACL-negative controls, 127 European ancestry LAC-positive cases, 581 European ancestry LAC-negative controls, 136 European ancestry Anti-B2GPI-positive cases, 360 European ancestry Anti-B2GPI-negative controls	NA	7p14.3	7	32149928	PDE1C	PDE1C			5137			rs11975235-?	rs11975235	0	11975235	intron_variant	0	0.4843	3e-06	5.52288	(anti-B2 GPI)	2.139	[NR]	Affymetrix [906600]	N	antiphospholipid antibody measurement	http://www.ebi.ac.uk/efo/EFO_0005200	GCST001872	Genome-wide genotyping array
2013-05-26	23509613	Kamboh MI	2013-02-24	Autoimmune Dis	www.ncbi.nlm.nih.gov/pubmed/23509613	Genome-wide association study of antiphospholipid antibodies.	Presence of antiphospholipid antibodies	183 European ancestry ACL-positive cases, 487 European ancestry ACL-negative controls, 127 European ancestry LAC-positive cases, 581 European ancestry LAC-negative controls, 136 European ancestry Anti-B2GPI-positive cases, 360 European ancestry Anti-B2GPI-negative controls	NA	2q24.2	2	161029592	TANK	RN7SL423P - LOC100131736	106479378	100131736		151742	18825	rs2357982-?	rs2357982	0	2357982	intergenic_variant	1	0.3885	3e-06	5.52288	(anti-B2 GPI)	2.189	[NR]	Affymetrix [906600]	N	antiphospholipid antibody measurement	http://www.ebi.ac.uk/efo/EFO_0005200	GCST001872	Genome-wide genotyping array
2013-05-26	23509613	Kamboh MI	2013-02-24	Autoimmune Dis	www.ncbi.nlm.nih.gov/pubmed/23509613	Genome-wide association study of antiphospholipid antibodies.	Presence of antiphospholipid antibodies	183 European ancestry ACL-positive cases, 487 European ancestry ACL-negative controls, 127 European ancestry LAC-positive cases, 581 European ancestry LAC-negative controls, 136 European ancestry Anti-B2GPI-positive cases, 360 European ancestry Anti-B2GPI-negative controls	NA	13q14.11	13	40167770	FLJ42392	LOC107984569 - LINC00332	107984569	100874127		93172	14039	rs9315762-?	rs9315762	0	9315762	intron_variant	1	0.1535	7e-06	5.1549	(anti-B2 GPI)	2.255	[NR]	Affymetrix [906600]	N	antiphospholipid antibody measurement	http://www.ebi.ac.uk/efo/EFO_0005200	GCST001872	Genome-wide genotyping array
2013-05-26	23509613	Kamboh MI	2013-02-24	Autoimmune Dis	www.ncbi.nlm.nih.gov/pubmed/23509613	Genome-wide association study of antiphospholipid antibodies.	Presence of antiphospholipid antibodies	183 European ancestry ACL-positive cases, 487 European ancestry ACL-negative controls, 127 European ancestry LAC-positive cases, 581 European ancestry LAC-negative controls, 136 European ancestry Anti-B2GPI-positive cases, 360 European ancestry Anti-B2GPI-negative controls	NA	20p12.1	20	16022761	MACROD2	MACROD2			140733			rs6080100-?	rs6080100	0	6080100	intron_variant	0	0.2655	7e-06	5.1549	(anti-B2 GPI)	2.086	[NR]	Affymetrix [906600]	N	antiphospholipid antibody measurement	http://www.ebi.ac.uk/efo/EFO_0005200	GCST001872	Genome-wide genotyping array
2013-05-26	23509613	Kamboh MI	2013-02-24	Autoimmune Dis	www.ncbi.nlm.nih.gov/pubmed/23509613	Genome-wide association study of antiphospholipid antibodies.	Presence of antiphospholipid antibodies	183 European ancestry ACL-positive cases, 487 European ancestry ACL-negative controls, 127 European ancestry LAC-positive cases, 581 European ancestry LAC-negative controls, 136 European ancestry Anti-B2GPI-positive cases, 360 European ancestry Anti-B2GPI-negative controls	NA	16q23.2	16	80158708	DYNLRB2	LOC102724084, LOC105371357			102724084, 105371357			rs8060581-?	rs8060581	0	8060581	intron_variant	0	0.02466	1e-06	6	(ACL, LAC, or Anti-B2 GPI)	6.714	[NR]	Affymetrix [906600]	N	antiphospholipid antibody measurement	http://www.ebi.ac.uk/efo/EFO_0005200	GCST001872	Genome-wide genotyping array
2013-05-26	23509613	Kamboh MI	2013-02-24	Autoimmune Dis	www.ncbi.nlm.nih.gov/pubmed/23509613	Genome-wide association study of antiphospholipid antibodies.	Presence of antiphospholipid antibodies	183 European ancestry ACL-positive cases, 487 European ancestry ACL-negative controls, 127 European ancestry LAC-positive cases, 581 European ancestry LAC-negative controls, 136 European ancestry Anti-B2GPI-positive cases, 360 European ancestry Anti-B2GPI-negative controls	NA	2q31.2	2	179352004	SESTD1	SESTD1 - LOC644776	91404	644776		87281	48337	rs13403289-?	rs13403289	0	13403289	intergenic_variant	1	0.3857	6e-06	5.22185	(ACL, LAC, or anti-B2 GPI)	2.423	[NR]	Affymetrix [906600]	N	antiphospholipid antibody measurement	http://www.ebi.ac.uk/efo/EFO_0005200	GCST001872	Genome-wide genotyping array
2013-07-31	23455636	Fritsche LG	2013-03-03	Nat Genet	www.ncbi.nlm.nih.gov/pubmed/23455636	Seven new loci associated with age-related macular degeneration.	Age-related macular degeneration	6,713 European ancestry cases, 48,402 European ancestry contols, 110 Southern Indian ancestry cases, 119 Southern Indian ancestry controls, 827 Japanese ancestry cases, 3,323 Japanese ancestry controls	9,070 European ancestry cases, 7,683 European ancestry contols, 461 East Asian ancestry cases, 547 East Asian ancestry controls	6p21.1	6	43858890	VEGFA	LOC107986598			107986598			rs943080-T	rs943080	0	943080	intergenic_variant	0	0.51	9e-16	15.0458		1.15	[1.12-1.18]	Affymetrix, Illumina [2442884] (imputed)	N	age-related macular degeneration	http://www.ebi.ac.uk/efo/EFO_0001365	GCST001884	Genome-wide genotyping array
2013-05-14	23408906	Porcu E	2013-02-07	PLoS Genet	www.ncbi.nlm.nih.gov/pubmed/23408906	A meta-analysis of thyroid-related traits reveals novel loci and gender-specific differences in the regulation of thyroid function.	Thyroid hormone levels	up to 14,459 European ancestry females, up to 10,936 European ancestry males, up to 433 Old Order Amish females, up to 592 Old Order Amish males	NA	6p21.1	6	43844025	VEGFA	LOC107986598			107986598			rs9472138-T	rs9472138	0	9472138	intergenic_variant	0	0.285	7e-16	15.1549	(TSH)	0.079	[0.059-0.099] unit decrease	Affymetrix, Illumina [~ 2500000] (imputed)	N	thyroid stimulating hormone measurement	http://www.ebi.ac.uk/efo/EFO_0004748	GCST001856	Genome-wide genotyping array
2013-05-14	23408906	Porcu E	2013-02-07	PLoS Genet	www.ncbi.nlm.nih.gov/pubmed/23408906	A meta-analysis of thyroid-related traits reveals novel loci and gender-specific differences in the regulation of thyroid function.	Thyroid hormone levels	up to 14,459 European ancestry females, up to 10,936 European ancestry males, up to 433 Old Order Amish females, up to 592 Old Order Amish males	NA	6p21.1	6	43937043	VEGFA	LINC01512			100132354			rs11755845-T	rs11755845	0	11755845	intergenic_variant	0	0.266	2e-10	9.69897	(TSH)	0.065	[0.045-0.085] unit decrease	Affymetrix, Illumina [~ 2500000] (imputed)	N	thyroid stimulating hormone measurement	http://www.ebi.ac.uk/efo/EFO_0004748	GCST001856	Genome-wide genotyping array
2013-05-14	23408906	Porcu E	2013-02-07	PLoS Genet	www.ncbi.nlm.nih.gov/pubmed/23408906	A meta-analysis of thyroid-related traits reveals novel loci and gender-specific differences in the regulation of thyroid function.	Thyroid hormone levels	up to 14,459 European ancestry females, up to 10,936 European ancestry males, up to 433 Old Order Amish females, up to 592 Old Order Amish males	NA	6p21.1	6	43844025	VEGFA	LOC107986598			107986598			rs9472138-T	rs9472138	0	9472138	intergenic_variant	0	0.285	6e-12	11.2218	(TSH - Females)	0.09	[0.065-0.115] unit decrease	Affymetrix, Illumina [~ 2500000] (imputed)	N	thyroid stimulating hormone measurement	http://www.ebi.ac.uk/efo/EFO_0004748	GCST001856	Genome-wide genotyping array
2013-05-14	23408906	Porcu E	2013-02-07	PLoS Genet	www.ncbi.nlm.nih.gov/pubmed/23408906	A meta-analysis of thyroid-related traits reveals novel loci and gender-specific differences in the regulation of thyroid function.	Thyroid hormone levels	up to 14,459 European ancestry females, up to 10,936 European ancestry males, up to 433 Old Order Amish females, up to 592 Old Order Amish males	NA	6p21.1	6	43844025	VEGFA	LOC107986598			107986598			rs9472138-T	rs9472138	0	9472138	intergenic_variant	0	0.285	5e-06	5.30103	(TSH - Males)	0.065	[0.038-0.092] unit decrease	Affymetrix, Illumina [~ 2500000] (imputed)	N	thyroid stimulating hormone measurement	http://www.ebi.ac.uk/efo/EFO_0004748	GCST001856	Genome-wide genotyping array
2013-05-14	23408906	Porcu E	2013-02-07	PLoS Genet	www.ncbi.nlm.nih.gov/pubmed/23408906	A meta-analysis of thyroid-related traits reveals novel loci and gender-specific differences in the regulation of thyroid function.	Thyroid hormone levels	up to 14,459 European ancestry females, up to 10,936 European ancestry males, up to 433 Old Order Amish females, up to 592 Old Order Amish males	NA	6p21.1	6	43937043	VEGFA	LINC01512			100132354			rs11755845-T	rs11755845	0	11755845	intergenic_variant	0	0.266	3e-07	6.52288	(TSH - Males)	0.076	[0.047-0.105] unit decrease	Affymetrix, Illumina [~ 2500000] (imputed)	N	thyroid stimulating hormone measurement	http://www.ebi.ac.uk/efo/EFO_0004748	GCST001856	Genome-wide genotyping array
2013-09-16	23535732	Eeles RA	2013-04-01	Nat Genet	www.ncbi.nlm.nih.gov/pubmed/23535732	Identification of 23 new prostate cancer susceptibility loci using the iCOGS custom genotyping array.	Prostate cancer	11,085 European ancestry cases, 11,463 European ancestry controls	19,662 European ancestry cases, 19,715 European ancestry controls	6p21.32	6	32224554	CYP21A2, DOM3Z, FKBPL, HLA-DRB6, HCG23, LOC10029, ATF6B, LOC100293534, AGER, LOC100507547, MIR1236, PPT2, PPT2-EGF, HLA-DRA, PPT2-EGFL8, RNF5, RNF5P1, CFB, RDBP, TNXA, TNXB, HLA-DQB1, NOTCH4, SKIV2L, STK19, GPSM3, PBX2, LOC10050, EGFL8, AGPAT1, C2, C4A, PRRT1, BTNL2, C4B, HLA-DRB5, C6orf10, HLA-DRB1, CYP21A1P, HLA-DQA1	NOTCH4 - LOC101929163	4855	101929163		487	30619	rs3096702-A	rs3096702	0	3096702	intergenic_variant	1	0.4	5e-09	8.30103		1.07	[1.04-1.10]	Illumina [~ 2600000] (imputed)	N	prostate carcinoma	http://www.ebi.ac.uk/efo/EFO_0001663	GCST001942	Genome-wide genotyping array
2013-06-06	23453885	Smoller JW	2013-02-27	Lancet	www.ncbi.nlm.nih.gov/pubmed/23453885	Identification of risk loci with shared effects on five major psychiatric disorders: a genome-wide analysis.	Autism spectrum disorder, attention deficit-hyperactivity disorder, bipolar disorder, major depressive disorder, and schizophrenia (combined)	6,990 European ancestry Bipolar disorder cases, 9,227 European ancestry Major depressive disorder cases, 9,379 European ancestry Schizophrenia cases, 161 European ancestry Autism spectrum disorder cases, 4,788 European ancestry Autism spectrum disorder trio cases, 840 European ancestry Attention deficit-hyperactivity disorder cases, 1,947 European ancestry Attention defcit-hyperactivity disorder …	NA	1p36.23	1	8362616	SLC45A1, RERE, ENO1	RERE			473			rs2252865-T	rs2252865	0	2252865	intron_variant	0	NR	5e-07	6.30103	(5 degree of freedom test)	1.03	[1.00-1.06]	NR [1252901] (imputed)	N	attention deficit hyperactivity disorder, unipolar depression, schizophrenia, autism spectrum disorder, bipolar disorder	http://www.ebi.ac.uk/efo/EFO_0003888, http://www.ebi.ac.uk/efo/EFO_0003761, http://www.ebi.ac.uk/efo/EFO_0000692, http://www.ebi.ac.uk/efo/EFO_0003756, http://www.ebi.ac.uk/efo/EFO_0000289	GCST001877	Genome-wide genotyping array
2017-06-02	28067908	de Lange KM	2017-01-09	Nat Genet	www.ncbi.nlm.nih.gov/pubmed/28067908	Genome-wide association study implicates immune activation of multiple integrin genes in inflammatory bowel disease.	Ulcerative colitis	12,366 European and unknown ancestry cases, 33,609 European and unknown ancestry controls	NA	6p21.32	6	32644620	C6orf15, CDSN, PSORS1C2, HCG27, HLA-C, HLA-B, MCCD1, ATP6V1G2, LTA, TNF, LTB, NCR3, AIF1, BAG6, C6orf47, GPANK1, LY6G5B, LY6G5C, LY6G6F, MEGT1, LY6G6E, LY6G6D, DDAH2, SAPCD1, HSPA1L, HSPA1B, C6orf48, NEU1, ZBTB12, NELFE, DXO, AL645922.1, CYP21A2, FKBPL, PRRT1, EGFL8, RNF5, AGER, PBX2, HLA-DRA, HLA-DQB1, HLA-DQA2, HLA-DQB2, PSORS1C1, CCHCR1, TCF19, POU5F1, MICA, MICB, DDX39B, ATP6V1G2-DDX39B, NFKB…	HLA-DQA1			3117			rs6927022-?	rs6927022	0	6927022	non_coding_transcript_exon_variant	0		5e-65	64.301				Illumina [9578670] (imputed)	N	ulcerative colitis	http://www.ebi.ac.uk/efo/EFO_0000729	GCST004133	Genome-wide genotyping array
2015-10-27	25562107	Israel E	2015-03-01	Am J Respir Crit Care Med	www.ncbi.nlm.nih.gov/pubmed/25562107	Genome-wide association study of short-acting Œ≤2-agonists. A novel genome-wide significant locus on chromosome 2 near ASB3.	Bronchodilator response in asthma	724 European ancestry individuals	439 European ancestry individuals	2p16.2	2	52756635	ASB3, SOCS, JUND, CEBPB	LOC105369165			105369165			rs350729-?	rs350729	0	350729	intron_variant	0	NR	2e-10	9.69897		2.26	[NR] unit decrease	Affymetrix [444088]	N	response to bronchodilator, asthma	http://purl.obolibrary.org/obo/GO_0097366, http://www.ebi.ac.uk/efo/EFO_0000270	GCST002796	Genome-wide genotyping array
2017-03-17	27089181	Okbay A	2016-04-18	Nat Genet	www.ncbi.nlm.nih.gov/pubmed/27089181	Genetic variants associated with subjective well-being, depressive symptoms, and neuroticism identified through genome-wide analyses.	Subjective well-being	298,420 Korculan (founder/genetic isolate), Split (founder/genetic isolate), Vis (founder/genetic isolate), Erasmus Rucphen (founder/genetic isolate) and other European ancestry individuals	NA	19p13.3	19	2048282	NR	MKNK2			2872			rs12610177-T	rs12610177	0	12610177	intron_variant	0	0.317	3e-06	5.52288		0.0156274	[0.009-0.0222] unit decrease	Affymetrix, Illumina, Perlegen [at least 5170349] (imputed)	N	wellbeing measurement	http://www.ebi.ac.uk/efo/EFO_0007869	GCST003766	Genome-wide genotyping array
2010-05-05	20383146	Kottgen A	2010-04-11	Nat Genet	www.ncbi.nlm.nih.gov/pubmed/20383146	New loci associated with kidney function and chronic kidney disease.	Chronic kidney disease	Up to 67,093 European ancestry individuals	Up to 22,982 European ancestry individuals	6p21.1	6	43838872	VEGFA	LOC107986598			107986598			rs881858-G	rs881858	0	881858	intron_variant	0	0.28	9e-14	13.0458	(eGFRcrea)	1.08	[0.007-0.015] unit increase	Affymetrix, Illumina [~ 2500000] (imputed)	N	chronic kidney disease, serum creatinine measurement	http://www.ebi.ac.uk/efo/EFO_0003884, http://www.ebi.ac.uk/efo/EFO_0004518	GCST000649	Genome-wide genotyping array
2017-03-20	27588450	Mahajan A	2016-09-01	Am J Hum Genet	www.ncbi.nlm.nih.gov/pubmed/27588450	Trans-ethnic Fine Mapping Highlights Kidney-Function Genes Linked to Salt Sensitivity.	Glomerular filtration rate	23,553 European ancestry individuals, 23,536 Japanese individuals, 16,325 Hispanic individuals, 8,224 African American individuals	NA	6p21.1	6	43838872	LOC100132354, VEGFA	LOC107986598			107986598			rs881858-A	rs881858	0	881858	intron_variant	0	NR	2e-09	8.69897		0.772	[0.52-1.02] unit decrease	Affymetrix, Illumina [at least 6581000] (imputed)	N	glomerular filtration rate	http://www.ebi.ac.uk/efo/EFO_0005208	GCST003790	Genome-wide genotyping array
2017-03-20	27588450	Mahajan A	2016-09-01	Am J Hum Genet	www.ncbi.nlm.nih.gov/pubmed/27588450	Trans-ethnic Fine Mapping Highlights Kidney-Function Genes Linked to Salt Sensitivity.	Glomerular filtration rate	23,553 European ancestry individuals, 23,536 Japanese individuals, 16,325 Hispanic individuals, 8,224 African American individuals	NA	6p21.1	6	43838872	LOC100132354, VEGFA	LOC107986598			107986598			rs881858-A	rs881858	0	881858	intron_variant	0	0.71	2e-07	6.69897	(Hispanic)	1.375	[0.86-1.89] unit decrease	Affymetrix, Illumina [at least 6581000] (imputed)	N	glomerular filtration rate	http://www.ebi.ac.uk/efo/EFO_0005208	GCST003790	Genome-wide genotyping array
2016-12-01	26910538	Choi SH	2016-02-24	PLoS Genet	www.ncbi.nlm.nih.gov/pubmed/26910538	Six Novel Loci Associated with Circulating VEGF Levels Identified by a Meta-analysis of Genome-Wide Association Studies.	Vascular endothelial growth factor levels	9541 European ancestry individuals, 1,115 Cilento (founder/genetic isolated) individuals, 897 Ogliastran (founder/genetic isolated) individuals, 1,759 Val Borbera (founder/genetic isolated) individuals	2,141 European ancestry individuals, 659 Sorbian (founder/genetic isolated) individuals	6p21.1	6	43736681	VEGFA, MRPS18A	LOC100132242 - VEGFA	100132242	7422		29924	33528	rs34528081-T	rs34528081	0	34528081	intron_variant	1	0.6	2e-17	16.699		0.09	[0.07-0.11] unit decrease	Affymetrix, Illumina [6705861] (imputed)	N	vascular endothelial growth factor measurement	http://www.ebi.ac.uk/efo/EFO_0004762	GCST003403	Genome-wide genotyping array
2016-11-18	26785701	Wen W	2016-01-20	Sci Rep	www.ncbi.nlm.nih.gov/pubmed/26785701	Genome-wide association studies in East Asians identify new loci for waist-hip ratio and waist circumference.	Waist-to-hip ratio adjusted for body mass index	up to 39,869 East Asian individuals	up to 20,137 East Asian individuals, up to 209,947 individuals	6p21.1	6	43791136	VEGFA	VEGFA - LOC105375070	7422	105375070		4649	5936	rs6905288-A	rs6905288	0	6905288	intergenic_variant	1	0.745309	6e-08	7.22185	(East Asian women)	0.0412076	[0.026-0.056] unit increase	Affymetrix, Illumina [at least 1850000] (imputed)	N	BMI-adjusted waist-hip ratio	http://www.ebi.ac.uk/efo/EFO_0007788	GCST003338	Genome-wide genotyping array
2016-12-01	26831199	Pattaro C	2016-01-21	Nat Commun	www.ncbi.nlm.nih.gov/pubmed/26831199	Genetic associations at 53 loci highlight cell types and biological pathways relevant for kidney function.	Glomerular filtration rate in non diabetics (creatinine)	118,448 European ancestry individuals	36,433 European ancestry individuals	6q25.3	6	160247357	VEGFA	SLC22A2			6582			rs2279463-A	rs2279463	0	2279463	intron_variant	0	NR	7e-18	17.1549		0.0119	[0.0092-0.0146] unit increase	Affymetrix, Illumina [~ 2500000] (imputed)	N	glomerular filtration rate, serum creatinine measurement	http://www.ebi.ac.uk/efo/EFO_0005208, http://www.ebi.ac.uk/efo/EFO_0004518	GCST003401	Genome-wide genotyping array
2017-06-13	28232668	Yu Y	2017-02-24	Nat Commun	www.ncbi.nlm.nih.gov/pubmed/28232668	Genome-wide analyses of non-syndromic cleft lip with palate identify 14 novel loci and genetic heterogeneity.	Nonsyndromic cleft lip with cleft palate	2,033 Han Chinese ancestry cases, 4,051 Han Chinese ancestry controls	1,346 Han Chinese ancestry cases, 4,542 Han Chinese ancestry controls	4p16.2	4	4817198	MSX1	LOC101928279 - LINC01396	101928279	103695434		29824	27239	rs1907989-G	rs1907989	0	1907989	regulatory_region_variant	1	0.49	2e-08	7.69897		1.17647	[NR]	Illumina [803202]	N	cleft palate, cleft lip	http://purl.obolibrary.org/obo/HP_0000175, http://www.ebi.ac.uk/efo/EFO_0003959	GCST004166	Genome-wide genotyping array
2016-02-07	25918132	Yucesoy B	2015-04-26	Toxicol Sci	www.ncbi.nlm.nih.gov/pubmed/25918132	Genome-Wide Association Study Identifies Novel Loci Associated With Diisocyanate-Induced Occupational Asthma.	Diisocyanate-induced asthma	74 European ancestry cases, 824 European ancestry controls	NA	18q21.2	18	50790789	MAPK4, MRO	LOC105372116 - MRO	105372116	83876		38128	4331	rs2586731-C	rs2586731	0	2586731	intergenic_variant	1	0.008	1e-06	6		6.67	[2.75-16.17]	Illumina [1556551]	N	response to diisocyanate, asthma	http://www.ebi.ac.uk/efo/EFO_0006995, http://www.ebi.ac.uk/efo/EFO_0000270	GCST002875	Genome-wide genotyping array
2017-06-26	28334899	Spracklen CN	2017-02-21	Hum Mol Genet	www.ncbi.nlm.nih.gov/pubmed/28334899	Association analyses of East Asian individuals and trans-ancestry analyses with European individuals reveal new loci associated with cholesterol and triglyceride levels.	HDL cholesterol levels	25,169 East Asian ancestry individuals	45,953 East Asian ancestry individuals	6p21.1	6	43791136	VEGFA	VEGFA - LOC105375070	7422	105375070		4649	5936	rs6905288-A	rs6905288	0	6905288	intergenic_variant	1	0.75	1e-11	11	(BMI adjusted)	0.0446	[0.031-0.059] unit decrease	Affymetrix, Illumina [~ 2400000] (imputed)	N	high density lipoprotein cholesterol measurement	http://www.ebi.ac.uk/efo/EFO_0004612	GCST004234	Genome-wide genotyping array
2017-06-02	28067908	de Lange KM	2017-01-09	Nat Genet	www.ncbi.nlm.nih.gov/pubmed/28067908	Genome-wide association study implicates immune activation of multiple integrin genes in inflammatory bowel disease.	Inflammatory bowel disease	25,042 European and unknown ancestry cases, 34,915 European and unknown ancestry controls	NA	6p21.32	6	32644620	C6orf15, CDSN, PSORS1C2, HCG27, HLA-C, HLA-B, MCCD1, ATP6V1G2, LTA, TNF, LTB, NCR3, AIF1, BAG6, C6orf47, GPANK1, LY6G5B, LY6G5C, LY6G6F, MEGT1, LY6G6E, LY6G6D, DDAH2, SAPCD1, HSPA1L, HSPA1B, C6orf48, NEU1, ZBTB12, NELFE, DXO, AL645922.1, CYP21A2, FKBPL, PRRT1, EGFL8, RNF5, AGER, PBX2, HLA-DRA, HLA-DQB1, HLA-DQA2, HLA-DQB2, PSORS1C1, CCHCR1, TCF19, POU5F1, MICA, MICB, DDX39B, ATP6V1G2-DDX39B, NFKB…	HLA-DQA1			3117			rs6927022-?	rs6927022	0	6927022	non_coding_transcript_exon_variant	0		2e-31	30.699				Illumina [9725440] (imputed)	N	inflammatory bowel disease	http://www.ebi.ac.uk/efo/EFO_0003767	GCST004131	Genome-wide genotyping array
2017-05-25	28139693	Hoffmann TJ	2017-01-31	Nat Commun	www.ncbi.nlm.nih.gov/pubmed/28139693	Genome-wide association study of prostate-specific antigen levels identifies novel loci independent of prostate cancer.	Prostate-specific antigen levels	28,503 European ancestry individuals	2,716 Latino individuals, 2,518 East Asian ancestry individuals, 1,585 African American individuals, 6,193 European ancestry individuals (later diagnosed with prostate cancer), 5,603 European ancestry individuals	6p21.1	6	43742611	VEGFA	LOC100132242 - VEGFA	100132242	7422		35854	27598	rs6920449-T	rs6920449	0	6920449	intergenic_variant	1	0.16	6e-12	11.2218		0.0529541	[0.038-0.068] unit increase	Affymetrix [10109774] (imputed)	N	prostate specific antigen measurement	http://www.ebi.ac.uk/efo/EFO_0004624	GCST004093	Genome-wide genotyping array
2017-05-12	27992413	Ji SG	2016-12-19	Nat Genet	www.ncbi.nlm.nih.gov/pubmed/27992413	Genome-wide association study of primary sclerosing cholangitis identifies new risk loci and quantifies the genetic relationship with inflammatory bowel disease.	Primary sclerosing cholangitis	2,871 European ancestry cases, 12,019 European ancestry controls	1,925 European ancestry cases, 7,936 European ancestry controls	3q25.2	3	155089424	MME	MME			4311			rs61762349-A	rs61762349	0	61762349	intron_variant	0	0.02	3e-06	5.52288		1.47	[1.25-1.72]	Affymetrix, Illumina [7891602] (imputed)	N	sclerosing cholangitis	http://www.ebi.ac.uk/efo/EFO_0004268	GCST004030	Genome-wide genotyping array
2017-03-31	27694959	Bonder MJ	2016-10-03	Nat Genet	www.ncbi.nlm.nih.gov/pubmed/27694959	The effect of host genetics on the gut microbiome.	Gut microbiota (functional units)	984 European ancestry individuals	530 European ancestry individuals	20q13.13	20	50278219	CEBPB	LINC01272			100506115			rs3088220-T	rs3088220	0	3088220	non_coding_transcript_exon_variant	0	NR	3e-09	8.52288	(GO:0071805|BP|04|potassium ion transmembrane transport)	5.95134	NR Z-score decrease	Illumina [8100000] (imputed)	N	gut microbiome measurement	http://www.ebi.ac.uk/efo/EFO_0007874	GCST003854	Genome-wide genotyping array
2017-03-31	27694959	Bonder MJ	2016-10-03	Nat Genet	www.ncbi.nlm.nih.gov/pubmed/27694959	The effect of host genetics on the gut microbiome.	Gut microbiota (functional units)	984 European ancestry individuals	530 European ancestry individuals	20q13.13	20	50275837	CEBPB	LINC01272			100506115			rs17789629-A	rs17789629	0	17789629	intron_variant	0	NR	1e-08	8	(GO:0008484|MF|04|sulfuric ester hydrolase activity)	5.66255	NR Z-score decrease	Illumina [8100000] (imputed)	N	gut microbiome measurement	http://www.ebi.ac.uk/efo/EFO_0007874	GCST003854	Genome-wide genotyping array
2017-05-11	27182965	Pickrell JK	2016-05-16	Nat Genet	www.ncbi.nlm.nih.gov/pubmed/27182965	Detection and interpretation of shared genetic influences on 42 human traits.	Tonsillectomy	60,098 European ancestry cases, 113,323 European ancestry controls	NA	1p36.23	1	8834287	RERE, ENO1	RPL23AP19 - ENO1	100131143	2023		2909	26713	rs12068123-?	rs12068123	0	12068123	intergenic_variant	1	NR	6e-09	8.22185		1.049	[1.032-1.066]	Illumina [13757430] (imputed)	N	tonsillectomy risk measurement	http://www.ebi.ac.uk/efo/EFO_0007924	GCST003995	Genome-wide genotyping array
2016-04-12	26385043	Kertai MD	2015-06-17	Am Heart J	www.ncbi.nlm.nih.gov/pubmed/26385043	Genome-wide association study of new-onset atrial fibrillation after coronary artery bypass grafting surgery.	Postoperative atrial fibrillation in coronary artery bypass grafting surgery	620 European ancestry cases, 257 European ancestry controls	220 cases, 84 controls	6p21.33	6	32039119	CYP21A2	CYP21A2			1589			rs6455-G	rs6455	0	6455	missense_variant	0	0.015	3e-06	5.52288		1.96	[0.51-7.58]	Illumina [524975]	N	coronary artery bypass, atrial fibrillation	http://www.ebi.ac.uk/efo/EFO_0003776, http://www.ebi.ac.uk/efo/EFO_0000275	GCST002975	Genome-wide genotyping array
2016-01-27	25673413	Locke AE	2015-02-12	Nature	www.ncbi.nlm.nih.gov/pubmed/25673413	Genetic studies of body mass index yield new insights for obesity biology.	Body mass index	up to 104,666 European ancestry male individuals, up to 132,115 European ancestry female individuals, 370 African American male individuals, 517 African American female individuals, 512 Hispanic male individuals, 764 Hispanic female individuals	up to 48,274 European ancestry male individuals, up to 39,864 European ancestry female individuals, 2,441 African American or Afro-Caribbean male individuals, 6,314 African American or Afro-Caribbean female individuals, 919 Filipino male individuals, 828 Filipino female individuals, 205 Seychelles male individuals, 287 Seychelles female individuals, 2,964 South Asian ancestry male individuals, 65…	6p21.1	6	43790159	VEGFA	VEGFA - LOC105375070	7422	105375070		3672	6913	rs998584-C	rs998584	0	998584	regulatory_region_variant	1	0.512	9e-07	6.04576	(EA)	0.017	[0.01-0.024] kg/m2 increase	Affymetrix, Illumina [2550021]	N	body mass index	http://www.ebi.ac.uk/efo/EFO_0004340	GCST002783	Genome-wide genotyping array
2016-01-27	25673413	Locke AE	2015-02-12	Nature	www.ncbi.nlm.nih.gov/pubmed/25673413	Genetic studies of body mass index yield new insights for obesity biology.	Body mass index	up to 104,666 European ancestry male individuals, up to 132,115 European ancestry female individuals, 370 African American male individuals, 517 African American female individuals, 512 Hispanic male individuals, 764 Hispanic female individuals	up to 48,274 European ancestry male individuals, up to 39,864 European ancestry female individuals, 2,441 African American or Afro-Caribbean male individuals, 6,314 African American or Afro-Caribbean female individuals, 919 Filipino male individuals, 828 Filipino female individuals, 205 Seychelles male individuals, 287 Seychelles female individuals, 2,964 South Asian ancestry male individuals, 65…	6p21.1	6	43790159	VEGFA	VEGFA - LOC105375070	7422	105375070		3672	6913	rs998584-C	rs998584	0	998584	regulatory_region_variant	1	0.521	3e-06	5.52288		0.016	[0.009-0.0224] kg/m2 increase	Affymetrix, Illumina [2550021]	N	body mass index	http://www.ebi.ac.uk/efo/EFO_0004340	GCST002783	Genome-wide genotyping array
2016-02-04	25673412	Shungin D	2015-02-12	Nature	www.ncbi.nlm.nih.gov/pubmed/25673412	New genetic loci link adipose and insulin biology to body fat distribution.	Waist-to-hip ratio adjusted for body mass index	up to 56,910 European ancestry men, up to 86,570 European ancestry women	up to 36,570 European ancestry men, 30,172 European ancestry women, 915 Filipino ancestry men, 735 Filipino ancestry women, 2,351 African American/Afro-Caribbean ancestry men, 6,258 African American/Afro-Caribbean ancestry women, 2,285 South Asian ancestry men, 506 South Asian ancestry women, 195 Seychellois ancestry men, 266 Seychellois ancestry women	6p21.1	6	43796814	VEGFA	VEGFA - LOC105375070	7422	105375070		10327	258	rs1358980-T	rs1358980	0	1358980	regulatory_region_variant	1	0.466	4e-34	33.3979	(EA, women)	0.0595	[0.05-0.069] unit increase	Affymetrix, Illumina, Perlegen [up to 2542447] (imputed)	N	waist-hip ratio, body mass index	http://www.ebi.ac.uk/efo/EFO_0004343, http://www.ebi.ac.uk/efo/EFO_0004340	GCST002782	Genome-wide genotyping array
2016-02-04	25673412	Shungin D	2015-02-12	Nature	www.ncbi.nlm.nih.gov/pubmed/25673412	New genetic loci link adipose and insulin biology to body fat distribution.	Waist-to-hip ratio adjusted for body mass index	up to 56,910 European ancestry men, up to 86,570 European ancestry women	up to 36,570 European ancestry men, 30,172 European ancestry women, 915 Filipino ancestry men, 735 Filipino ancestry women, 2,351 African American/Afro-Caribbean ancestry men, 6,258 African American/Afro-Caribbean ancestry women, 2,285 South Asian ancestry men, 506 South Asian ancestry women, 195 Seychellois ancestry men, 266 Seychellois ancestry women	6p21.1	6	43796814	VEGFA	VEGFA - LOC105375070	7422	105375070		10327	258	rs1358980-T	rs1358980	0	1358980	regulatory_region_variant	1	0.4676	3e-27	26.5229	(EA)	0.0392	[0.032-0.046] unit increase	Affymetrix, Illumina, Perlegen [up to 2542447] (imputed)	N	waist-hip ratio, body mass index	http://www.ebi.ac.uk/efo/EFO_0004343, http://www.ebi.ac.uk/efo/EFO_0004340	GCST002782	Genome-wide genotyping array
2016-02-04	25673412	Shungin D	2015-02-12	Nature	www.ncbi.nlm.nih.gov/pubmed/25673412	New genetic loci link adipose and insulin biology to body fat distribution.	Waist-to-hip ratio adjusted for body mass index	up to 56,910 European ancestry men, up to 86,570 European ancestry women	up to 36,570 European ancestry men, 30,172 European ancestry women, 915 Filipino ancestry men, 735 Filipino ancestry women, 2,351 African American/Afro-Caribbean ancestry men, 6,258 African American/Afro-Caribbean ancestry women, 2,285 South Asian ancestry men, 506 South Asian ancestry women, 195 Seychellois ancestry men, 266 Seychellois ancestry women	6p21.1	6	43796814	VEGFA	VEGFA - LOC105375070	7422	105375070		10327	258	rs1358980-T	rs1358980	0	1358980	regulatory_region_variant	1	0.459	2e-33	32.699	(women)	0.0579	[0.048-0.067] unit increase	Affymetrix, Illumina, Perlegen [up to 2542447] (imputed)	N	waist-hip ratio, body mass index	http://www.ebi.ac.uk/efo/EFO_0004343, http://www.ebi.ac.uk/efo/EFO_0004340	GCST002782	Genome-wide genotyping array
2016-02-04	25673412	Shungin D	2015-02-12	Nature	www.ncbi.nlm.nih.gov/pubmed/25673412	New genetic loci link adipose and insulin biology to body fat distribution.	Waist-to-hip ratio adjusted for body mass index	up to 56,910 European ancestry men, up to 86,570 European ancestry women	up to 36,570 European ancestry men, 30,172 European ancestry women, 915 Filipino ancestry men, 735 Filipino ancestry women, 2,351 African American/Afro-Caribbean ancestry men, 6,258 African American/Afro-Caribbean ancestry women, 2,285 South Asian ancestry men, 506 South Asian ancestry women, 195 Seychellois ancestry men, 266 Seychellois ancestry women	6p21.1	6	43796814	VEGFA	VEGFA - LOC105375070	7422	105375070		10327	258	rs1358980-T	rs1358980	0	1358980	regulatory_region_variant	1	0.4628	1e-26	26		0.0376	[0.031-0.044] unit increase	Affymetrix, Illumina, Perlegen [up to 2542447] (imputed)	N	waist-hip ratio, body mass index	http://www.ebi.ac.uk/efo/EFO_0004343, http://www.ebi.ac.uk/efo/EFO_0004340	GCST002782	Genome-wide genotyping array
2016-02-04	25673412	Shungin D	2015-02-12	Nature	www.ncbi.nlm.nih.gov/pubmed/25673412	New genetic loci link adipose and insulin biology to body fat distribution.	Waist-to-hip ratio adjusted for body mass index	up to 56,910 European ancestry men, up to 86,570 European ancestry women	up to 36,570 European ancestry men, 30,172 European ancestry women, 915 Filipino ancestry men, 735 Filipino ancestry women, 2,351 African American/Afro-Caribbean ancestry men, 6,258 African American/Afro-Caribbean ancestry women, 2,285 South Asian ancestry men, 506 South Asian ancestry women, 195 Seychellois ancestry men, 266 Seychellois ancestry women	6p21.1	6	43834826	VEGFA	LOC107986598			107986598			rs4714699-C	rs4714699	0	4714699	intron_variant	0	0.3799	1e-06	6	(EA, women)	0.0241	[0.014-0.034] unit increase	Affymetrix, Illumina, Perlegen [up to 2542447] (imputed)	N	waist-hip ratio, body mass index	http://www.ebi.ac.uk/efo/EFO_0004343, http://www.ebi.ac.uk/efo/EFO_0004340	GCST002782	Genome-wide genotyping array
2016-02-04	25673412	Shungin D	2015-02-12	Nature	www.ncbi.nlm.nih.gov/pubmed/25673412	New genetic loci link adipose and insulin biology to body fat distribution.	Waist-to-hip ratio adjusted for body mass index	up to 56,910 European ancestry men, up to 86,570 European ancestry women	up to 36,570 European ancestry men, 30,172 European ancestry women, 915 Filipino ancestry men, 735 Filipino ancestry women, 2,351 African American/Afro-Caribbean ancestry men, 6,258 African American/Afro-Caribbean ancestry women, 2,285 South Asian ancestry men, 506 South Asian ancestry women, 195 Seychellois ancestry men, 266 Seychellois ancestry women	6p21.1	6	43834826	VEGFA	LOC107986598			107986598			rs4714699-C	rs4714699	0	4714699	intron_variant	0	0.3747	2e-06	5.69897	(women)	0.0233	[0.014-0.033] unit increase	Affymetrix, Illumina, Perlegen [up to 2542447] (imputed)	N	waist-hip ratio, body mass index	http://www.ebi.ac.uk/efo/EFO_0004343, http://www.ebi.ac.uk/efo/EFO_0004340	GCST002782	Genome-wide genotyping array
2016-02-04	25673412	Shungin D	2015-02-12	Nature	www.ncbi.nlm.nih.gov/pubmed/25673412	New genetic loci link adipose and insulin biology to body fat distribution.	Waist-to-hip ratio adjusted for body mass index	up to 56,910 European ancestry men, up to 86,570 European ancestry women	up to 36,570 European ancestry men, 30,172 European ancestry women, 915 Filipino ancestry men, 735 Filipino ancestry women, 2,351 African American/Afro-Caribbean ancestry men, 6,258 African American/Afro-Caribbean ancestry women, 2,285 South Asian ancestry men, 506 South Asian ancestry women, 195 Seychellois ancestry men, 266 Seychellois ancestry women	6p21.1	6	43790159	VEGFA	VEGFA - LOC105375070	7422	105375070		3672	6913	rs998584-A	rs998584	0	998584	regulatory_region_variant	1	0.4827	7e-34	33.1549	(EA, women)	0.0631	[0.053-0.073] unit increase	Affymetrix, Illumina, Perlegen [up to 2542447] (imputed)	N	waist-hip ratio, body mass index	http://www.ebi.ac.uk/efo/EFO_0004343, http://www.ebi.ac.uk/efo/EFO_0004340	GCST002782	Genome-wide genotyping array
2016-02-04	25673412	Shungin D	2015-02-12	Nature	www.ncbi.nlm.nih.gov/pubmed/25673412	New genetic loci link adipose and insulin biology to body fat distribution.	Waist-to-hip ratio adjusted for body mass index	up to 56,910 European ancestry men, up to 86,570 European ancestry women	up to 36,570 European ancestry men, 30,172 European ancestry women, 915 Filipino ancestry men, 735 Filipino ancestry women, 2,351 African American/Afro-Caribbean ancestry men, 6,258 African American/Afro-Caribbean ancestry women, 2,285 South Asian ancestry men, 506 South Asian ancestry women, 195 Seychellois ancestry men, 266 Seychellois ancestry women	6p21.1	6	43790159	VEGFA	VEGFA - LOC105375070	7422	105375070		3672	6913	rs998584-A	rs998584	0	998584	regulatory_region_variant	1	0.4833	1e-29	29	(EA)	0.0432	[0.036-0.051] unit increase	Affymetrix, Illumina, Perlegen [up to 2542447] (imputed)	N	waist-hip ratio, body mass index	http://www.ebi.ac.uk/efo/EFO_0004343, http://www.ebi.ac.uk/efo/EFO_0004340	GCST002782	Genome-wide genotyping array
2016-02-04	25673412	Shungin D	2015-02-12	Nature	www.ncbi.nlm.nih.gov/pubmed/25673412	New genetic loci link adipose and insulin biology to body fat distribution.	Waist-to-hip ratio adjusted for body mass index	up to 56,910 European ancestry men, up to 86,570 European ancestry women	up to 36,570 European ancestry men, 30,172 European ancestry women, 915 Filipino ancestry men, 735 Filipino ancestry women, 2,351 African American/Afro-Caribbean ancestry men, 6,258 African American/Afro-Caribbean ancestry women, 2,285 South Asian ancestry men, 506 South Asian ancestry women, 195 Seychellois ancestry men, 266 Seychellois ancestry women	6p21.1	6	43790159	VEGFA	VEGFA - LOC105375070	7422	105375070		3672	6913	rs998584-A	rs998584	0	998584	regulatory_region_variant	1	0.4727	8e-33	32.0969	(women)	0.061	[0.051-0.071] unit increase	Affymetrix, Illumina, Perlegen [up to 2542447] (imputed)	N	waist-hip ratio, body mass index	http://www.ebi.ac.uk/efo/EFO_0004343, http://www.ebi.ac.uk/efo/EFO_0004340	GCST002782	Genome-wide genotyping array
2016-02-04	25673412	Shungin D	2015-02-12	Nature	www.ncbi.nlm.nih.gov/pubmed/25673412	New genetic loci link adipose and insulin biology to body fat distribution.	Waist-to-hip ratio adjusted for body mass index	up to 56,910 European ancestry men, up to 86,570 European ancestry women	up to 36,570 European ancestry men, 30,172 European ancestry women, 915 Filipino ancestry men, 735 Filipino ancestry women, 2,351 African American/Afro-Caribbean ancestry men, 6,258 African American/Afro-Caribbean ancestry women, 2,285 South Asian ancestry men, 506 South Asian ancestry women, 195 Seychellois ancestry men, 266 Seychellois ancestry women	6p21.1	6	43790159	VEGFA	VEGFA - LOC105375070	7422	105375070		3672	6913	rs998584-A	rs998584	0	998584	regulatory_region_variant	1	0.4737	1e-28	28		0.0418	[0.034-0.049] unit increase	Affymetrix, Illumina, Perlegen [up to 2542447] (imputed)	N	waist-hip ratio, body mass index	http://www.ebi.ac.uk/efo/EFO_0004343, http://www.ebi.ac.uk/efo/EFO_0004340	GCST002782	Genome-wide genotyping array
2013-02-12	23128233	Jostins L	2012-11-01	Nature	www.ncbi.nlm.nih.gov/pubmed/23128233	Host-microbe interactions have shaped the genetic architecture of inflammatory bowel disease.	Inflammatory bowel disease	12,924 European ancestry cases, 21,442 European ancestry controls	25,683 European ancestry cases, 17,015 European ancestry controls	20q13.13	20	50338887	CEBPB	LINC01271 - LOC105372657	101927586	105372657		17545	11414	rs913678-T	rs913678	0	913678	regulatory_region_variant	1	0.662	5e-08	7.30103		1.056	[1.024-1.088]	Affymetrix, Illumina [1230000] (imputed)	N	inflammatory bowel disease	http://www.ebi.ac.uk/efo/EFO_0003767	GCST001725	Genome-wide genotyping array
2017-08-18	28448500	Graff M	2017-04-27	PLoS Genet	www.ncbi.nlm.nih.gov/pubmed/28448500	Genome-wide physical activity interactions in adiposity - A meta-analysis of 200,452 adults.	Waist circumference adjusted for body mass index	2,518 African American women, 85,730 European ancestry women, 1,773 Filipino ancestry women, 1,030 Indian ancestry women, 1,457 African American men, 54,792 European ancestry men, 7,648 Indian ancestry men, 5,527 European ancestry individuals	6,244 African American women, 17,531 European ancestry women, 329 African American men, 19,956 European ancestry men	6p21.1	6	43790159	VEGFA	VEGFA - LOC105375070	7422	105375070		3672	6913	rs998584-A	rs998584	0	998584	regulatory_region_variant	1	0.486	8e-24	23.0969	(EA, women)	0.0542	[0.044-0.065] cm increase	Affymetrix, Illumina, Perlegen [~ 2500000] (imputed)	N	BMI-adjusted waist circumference, physical activity measurement	http://www.ebi.ac.uk/efo/EFO_0007789, http://www.ebi.ac.uk/efo/EFO_0008002	GCST004562	Genome-wide genotyping array
2017-08-18	28448500	Graff M	2017-04-27	PLoS Genet	www.ncbi.nlm.nih.gov/pubmed/28448500	Genome-wide physical activity interactions in adiposity - A meta-analysis of 200,452 adults.	Waist circumference adjusted for body mass index	2,518 African American women, 85,730 European ancestry women, 1,773 Filipino ancestry women, 1,030 Indian ancestry women, 1,457 African American men, 54,792 European ancestry men, 7,648 Indian ancestry men, 5,527 European ancestry individuals	6,244 African American women, 17,531 European ancestry women, 329 African American men, 19,956 European ancestry men	6p21.1	6	43796814	VEGFA	VEGFA - LOC105375070	7422	105375070		10327	258	rs1358980-T	rs1358980	0	1358980	regulatory_region_variant	1	0.4743	7e-16	15.1549	(EA)	0.0323	[0.024-0.04] cm increase	Affymetrix, Illumina, Perlegen [~ 2500000] (imputed)	N	BMI-adjusted waist circumference, physical activity measurement	http://www.ebi.ac.uk/efo/EFO_0007789, http://www.ebi.ac.uk/efo/EFO_0008002	GCST004562	Genome-wide genotyping array
2017-08-18	28448500	Graff M	2017-04-27	PLoS Genet	www.ncbi.nlm.nih.gov/pubmed/28448500	Genome-wide physical activity interactions in adiposity - A meta-analysis of 200,452 adults.	Waist circumference adjusted for body mass index	2,518 African American women, 85,730 European ancestry women, 1,773 Filipino ancestry women, 1,030 Indian ancestry women, 1,457 African American men, 54,792 European ancestry men, 7,648 Indian ancestry men, 5,527 European ancestry individuals	6,244 African American women, 17,531 European ancestry women, 329 African American men, 19,956 European ancestry men	6p21.1	6	43790159	VEGFA	VEGFA - LOC105375070	7422	105375070		3672	6913	rs998584-A	rs998584	0	998584	regulatory_region_variant	1	0.4738	3e-14	13.5229		0.0295	[0.022-0.037] cm increase	Affymetrix, Illumina, Perlegen [~ 2500000] (imputed)	N	BMI-adjusted waist circumference, physical activity measurement	http://www.ebi.ac.uk/efo/EFO_0007789, http://www.ebi.ac.uk/efo/EFO_0008002	GCST004562	Genome-wide genotyping array
2017-08-18	28448500	Graff M	2017-04-27	PLoS Genet	www.ncbi.nlm.nih.gov/pubmed/28448500	Genome-wide physical activity interactions in adiposity - A meta-analysis of 200,452 adults.	Waist circumference adjusted for BMI in active individuals	1,957 African American women, 1,773 Filipino ancestry women, 305 Indian ancestry women, 67,139 European ancestry women, 1,206 African American men, 2,029 Indian ancestry men, 43,100 European ancestry men, at least 4,819 European ancestry individuals	4,807 African American women, 12,347 European ancestry women, 265 African American men, 14,540 European ancestry men	6p21.1	6	43790159	VEGFA	VEGFA - LOC105375070	7422	105375070		3672	6913	rs998584-A	rs998584	0	998584	regulatory_region_variant	1	0.4858	4e-19	18.3979	(EA,women)	0.054	[0.042-0.066] cm increase	Affymetrix, Illumina, Perlegen [~ 2500000] (imputed)	N	BMI-adjusted waist circumference, physical activity measurement	http://www.ebi.ac.uk/efo/EFO_0007789, http://www.ebi.ac.uk/efo/EFO_0008002	GCST004564	Genome-wide genotyping array
2017-08-18	28448500	Graff M	2017-04-27	PLoS Genet	www.ncbi.nlm.nih.gov/pubmed/28448500	Genome-wide physical activity interactions in adiposity - A meta-analysis of 200,452 adults.	Waist circumference adjusted for BMI in active individuals	1,957 African American women, 1,773 Filipino ancestry women, 305 Indian ancestry women, 67,139 European ancestry women, 1,206 African American men, 2,029 Indian ancestry men, 43,100 European ancestry men, at least 4,819 European ancestry individuals	4,807 African American women, 12,347 European ancestry women, 265 African American men, 14,540 European ancestry men	6p21.1	6	43796814	VEGFA	VEGFA - LOC105375070	7422	105375070		10327	258	rs1358980-T	rs1358980	0	1358980	regulatory_region_variant	1	0.4743	3e-11	10.5229	(EA)	0.0305	[0.021-0.04] cm increase	Affymetrix, Illumina, Perlegen [~ 2500000] (imputed)	N	BMI-adjusted waist circumference, physical activity measurement	http://www.ebi.ac.uk/efo/EFO_0007789, http://www.ebi.ac.uk/efo/EFO_0008002	GCST004564	Genome-wide genotyping array
2017-08-18	28448500	Graff M	2017-04-27	PLoS Genet	www.ncbi.nlm.nih.gov/pubmed/28448500	Genome-wide physical activity interactions in adiposity - A meta-analysis of 200,452 adults.	Waist circumference adjusted for BMI in active individuals	1,957 African American women, 1,773 Filipino ancestry women, 305 Indian ancestry women, 67,139 European ancestry women, 1,206 African American men, 2,029 Indian ancestry men, 43,100 European ancestry men, at least 4,819 European ancestry individuals	4,807 African American women, 12,347 European ancestry women, 265 African American men, 14,540 European ancestry men	6p21.1	6	43790159	VEGFA	VEGFA - LOC105375070	7422	105375070		3672	6913	rs998584-A	rs998584	0	998584	regulatory_region_variant	1	0.4738	2e-10	9.69897		0.0286	[0.02-0.037] cm increase	Affymetrix, Illumina, Perlegen [~ 2500000] (imputed)	N	BMI-adjusted waist circumference, physical activity measurement	http://www.ebi.ac.uk/efo/EFO_0007789, http://www.ebi.ac.uk/efo/EFO_0008002	GCST004564	Genome-wide genotyping array
2017-08-18	28448500	Graff M	2017-04-27	PLoS Genet	www.ncbi.nlm.nih.gov/pubmed/28448500	Genome-wide physical activity interactions in adiposity - A meta-analysis of 200,452 adults.	Waist circumference adjusted for BMI in inactive individuals	561 African American women, 352 Filipino ancestry women, 725 Indian ancestry women, 19,288 European ancestry women, 251 African American men, 4,654 Indian ancestry men, 11,681 European ancestry men, 959 European ancestry individuals	1,437 African American women, 5,184 European ancestry women, 64 African American men, 5,416 European ancestry men	6p21.1	6	43796814	VEGFA	VEGFA - LOC105375070	7422	105375070		10327	258	rs1358980-T	rs1358980	0	1358980	regulatory_region_variant	1	0.4711	4e-10	9.39794	(EA, women)	0.0699	[0.048-0.092] cm increase	Affymetrix, Illumina, Perlegen [~ 2500000] (imputed)	N	BMI-adjusted waist circumference, physical activity measurement	http://www.ebi.ac.uk/efo/EFO_0007789, http://www.ebi.ac.uk/efo/EFO_0008002	GCST004565	Genome-wide genotyping array
2017-08-18	28448500	Graff M	2017-04-27	PLoS Genet	www.ncbi.nlm.nih.gov/pubmed/28448500	Genome-wide physical activity interactions in adiposity - A meta-analysis of 200,452 adults.	Waist circumference adjusted for BMI in inactive individuals	561 African American women, 352 Filipino ancestry women, 725 Indian ancestry women, 19,288 European ancestry women, 251 African American men, 4,654 Indian ancestry men, 11,681 European ancestry men, 959 European ancestry individuals	1,437 African American women, 5,184 European ancestry women, 64 African American men, 5,416 European ancestry men	6p21.1	6	43796814	VEGFA	VEGFA - LOC105375070	7422	105375070		10327	258	rs1358980-T	rs1358980	0	1358980	regulatory_region_variant	1	0.4747	1e-07	7	(EA)	0.0451	[0.028-0.062] cm increase	Affymetrix, Illumina, Perlegen [~ 2500000] (imputed)	N	BMI-adjusted waist circumference, physical activity measurement	http://www.ebi.ac.uk/efo/EFO_0007789, http://www.ebi.ac.uk/efo/EFO_0008002	GCST004565	Genome-wide genotyping array
2017-08-18	28448500	Graff M	2017-04-27	PLoS Genet	www.ncbi.nlm.nih.gov/pubmed/28448500	Genome-wide physical activity interactions in adiposity - A meta-analysis of 200,452 adults.	Waist circumference adjusted for BMI in inactive individuals	561 African American women, 352 Filipino ancestry women, 725 Indian ancestry women, 19,288 European ancestry women, 251 African American men, 4,654 Indian ancestry men, 11,681 European ancestry men, 959 European ancestry individuals	1,437 African American women, 5,184 European ancestry women, 64 African American men, 5,416 European ancestry men	6p21.1	6	43790159	VEGFA	VEGFA - LOC105375070	7422	105375070		3672	6913	rs998584-A	rs998584	0	998584	regulatory_region_variant	1	0.4939	1e-06	6		0.0373	[0.022-0.052] cm increase	Affymetrix, Illumina, Perlegen [~ 2500000] (imputed)	N	BMI-adjusted waist circumference, physical activity measurement	http://www.ebi.ac.uk/efo/EFO_0007789, http://www.ebi.ac.uk/efo/EFO_0008002	GCST004565	Genome-wide genotyping array
2017-08-22	28448500	Graff M	2017-04-27	PLoS Genet	www.ncbi.nlm.nih.gov/pubmed/28448500	Genome-wide physical activity interactions in adiposity - A meta-analysis of 200,452 adults.	Waist-to-hip ratio adjusted for body mass index	2,518 African American women, 83,707 European ancestry women, 1,773 Filipino ancestry women, 1,030 Indian ancestry women, 1,457 African American men, 52,993 European ancestry men, 7,648 Indian ancestry men, 5,527 European ancestry individuals	6,244 African American women, 17,531 European ancestry women, 329 African American men, 19,956 European ancestry men	6p21.1	6	43796814	VEGFA	VEGFA - LOC105375070	7422	105375070		10327	258	rs1358980-T	rs1358980	0	1358980	regulatory_region_variant	1	0.4742	4e-21	20.3979	(EA, women)	0.0531	[0.042-0.064] unit increase	Affymetrix, Illumina, Perlegen [~ 2500000] (imputed)	N	BMI-adjusted waist-hip ratio, physical activity measurement	http://www.ebi.ac.uk/efo/EFO_0007788, http://www.ebi.ac.uk/efo/EFO_0008002	GCST004576	Genome-wide genotyping array
2017-08-22	28448500	Graff M	2017-04-27	PLoS Genet	www.ncbi.nlm.nih.gov/pubmed/28448500	Genome-wide physical activity interactions in adiposity - A meta-analysis of 200,452 adults.	Waist-to-hip ratio adjusted for body mass index	2,518 African American women, 83,707 European ancestry women, 1,773 Filipino ancestry women, 1,030 Indian ancestry women, 1,457 African American men, 52,993 European ancestry men, 7,648 Indian ancestry men, 5,527 European ancestry individuals	6,244 African American women, 17,531 European ancestry women, 329 African American men, 19,956 European ancestry men	6p21.1	6	43796814	VEGFA	VEGFA - LOC105375070	7422	105375070		10327	258	rs1358980-T	rs1358980	0	1358980	regulatory_region_variant	1	0.4742	1e-20	20	(EA)	0.0401	[0.032-0.049] unit increase	Affymetrix, Illumina, Perlegen [~ 2500000] (imputed)	N	BMI-adjusted waist-hip ratio, physical activity measurement	http://www.ebi.ac.uk/efo/EFO_0007788, http://www.ebi.ac.uk/efo/EFO_0008002	GCST004576	Genome-wide genotyping array
2017-08-22	28448500	Graff M	2017-04-27	PLoS Genet	www.ncbi.nlm.nih.gov/pubmed/28448500	Genome-wide physical activity interactions in adiposity - A meta-analysis of 200,452 adults.	Waist-to-hip ratio adjusted for body mass index	2,518 African American women, 83,707 European ancestry women, 1,773 Filipino ancestry women, 1,030 Indian ancestry women, 1,457 African American men, 52,993 European ancestry men, 7,648 Indian ancestry men, 5,527 European ancestry individuals	6,244 African American women, 17,531 European ancestry women, 329 African American men, 19,956 European ancestry men	6p21.1	6	43790159	VEGFA	VEGFA - LOC105375070	7422	105375070		3672	6913	rs998584-A	rs998584	0	998584	regulatory_region_variant	1	0.485	1e-19	19		0.0369	[0.029-0.045] unit increase	Affymetrix, Illumina, Perlegen [~ 2500000] (imputed)	N	BMI-adjusted waist-hip ratio, physical activity measurement	http://www.ebi.ac.uk/efo/EFO_0007788, http://www.ebi.ac.uk/efo/EFO_0008002	GCST004576	Genome-wide genotyping array
2017-08-22	28448500	Graff M	2017-04-27	PLoS Genet	www.ncbi.nlm.nih.gov/pubmed/28448500	Genome-wide physical activity interactions in adiposity - A meta-analysis of 200,452 adults.	Waist-to-hip ratio adjusted for BMI in active individuals	1,957 African American women, 1,421 Filipino ancestry women, 305 Indian ancestry women, 65,539 European ancestry women, 1,206 African American men, 2,029 Indian ancestry men, 41,673 European ancestry men, 4,819 European ancestry individuals	4,807 African American women, 12,347 European ancestry women, 265 African American men, 14,540 European ancestry men	6p21.1	6	43790159	VEGFA	VEGFA - LOC105375070	7422	105375070		3672	6913	rs998584-A	rs998584	0	998584	regulatory_region_variant	1	0.4844	4e-18	17.3979	(EA, women)	0.0556	[0.043-0.068] unit increase	Affymetrix, Illumina, Perlegen [~ 2500000] (imputed)	N	BMI-adjusted waist-hip ratio, physical activity measurement	http://www.ebi.ac.uk/efo/EFO_0007788, http://www.ebi.ac.uk/efo/EFO_0008002	GCST004578	Genome-wide genotyping array
2017-08-22	28448500	Graff M	2017-04-27	PLoS Genet	www.ncbi.nlm.nih.gov/pubmed/28448500	Genome-wide physical activity interactions in adiposity - A meta-analysis of 200,452 adults.	Waist-to-hip ratio adjusted for BMI in active individuals	1,957 African American women, 1,421 Filipino ancestry women, 305 Indian ancestry women, 65,539 European ancestry women, 1,206 African American men, 2,029 Indian ancestry men, 41,673 European ancestry men, 4,819 European ancestry individuals	4,807 African American women, 12,347 European ancestry women, 265 African American men, 14,540 European ancestry men	6p21.1	6	43796814	VEGFA	VEGFA - LOC105375070	7422	105375070		10327	258	rs1358980-T	rs1358980	0	1358980	regulatory_region_variant	1	0.4742	1e-18	18	(EA)	0.0428	[0.033-0.052] unit increase	Affymetrix, Illumina, Perlegen [~ 2500000] (imputed)	N	BMI-adjusted waist-hip ratio, physical activity measurement	http://www.ebi.ac.uk/efo/EFO_0007788, http://www.ebi.ac.uk/efo/EFO_0008002	GCST004578	Genome-wide genotyping array
2017-08-22	28448500	Graff M	2017-04-27	PLoS Genet	www.ncbi.nlm.nih.gov/pubmed/28448500	Genome-wide physical activity interactions in adiposity - A meta-analysis of 200,452 adults.	Waist-to-hip ratio adjusted for BMI in active individuals	1,957 African American women, 1,421 Filipino ancestry women, 305 Indian ancestry women, 65,539 European ancestry women, 1,206 African American men, 2,029 Indian ancestry men, 41,673 European ancestry men, 4,819 European ancestry individuals	4,807 African American women, 12,347 European ancestry women, 265 African American men, 14,540 European ancestry men	6p21.1	6	43790159	VEGFA	VEGFA - LOC105375070	7422	105375070		3672	6913	rs998584-A	rs998584	0	998584	regulatory_region_variant	1	0.485	6e-17	16.2218		0.0411	[0.031-0.051] unit increase	Affymetrix, Illumina, Perlegen [~ 2500000] (imputed)	N	BMI-adjusted waist-hip ratio, physical activity measurement	http://www.ebi.ac.uk/efo/EFO_0007788, http://www.ebi.ac.uk/efo/EFO_0008002	GCST004578	Genome-wide genotyping array
2017-08-18	28448500	Graff M	2017-04-27	PLoS Genet	www.ncbi.nlm.nih.gov/pubmed/28448500	Genome-wide physical activity interactions in adiposity - A meta-analysis of 200,452 adults.	Waist circumference adjusted for BMI (joint analysis main effects and physical activity interaction)	2,518 African American women, 85,730 European ancestry women, 1,773 Filipino ancestry women, 1,030 Indian ancestry women, 1,457 African American men, 54,792 European ancestry men, 7,648 Indian ancestry men, 5,527 European ancestry individuals	6,244 African American women, 17,531 European ancestry women, 329 African American men, 19,956 European ancestry men	6p21.1	6	43790159	VEGFA	VEGFA - LOC105375070	7422	105375070		3672	6913	rs998584-?	rs998584	0	998584	regulatory_region_variant	1	0.486	3e-25	24.5229	(EA, women)			Affymetrix, Illumina, Perlegen [~ 2500000] (imputed)	N	BMI-adjusted waist circumference, physical activity measurement	http://www.ebi.ac.uk/efo/EFO_0007789, http://www.ebi.ac.uk/efo/EFO_0008002	GCST004563	Genome-wide genotyping array
2017-08-18	28448500	Graff M	2017-04-27	PLoS Genet	www.ncbi.nlm.nih.gov/pubmed/28448500	Genome-wide physical activity interactions in adiposity - A meta-analysis of 200,452 adults.	Waist circumference adjusted for BMI (joint analysis main effects and physical activity interaction)	2,518 African American women, 85,730 European ancestry women, 1,773 Filipino ancestry women, 1,030 Indian ancestry women, 1,457 African American men, 54,792 European ancestry men, 7,648 Indian ancestry men, 5,527 European ancestry individuals	6,244 African American women, 17,531 European ancestry women, 329 African American men, 19,956 European ancestry men	6p21.1	6	43796814	VEGFA	VEGFA - LOC105375070	7422	105375070		10327	258	rs1358980-?	rs1358980	0	1358980	regulatory_region_variant	1	0.4743	2e-16	15.699	(EA)			Affymetrix, Illumina, Perlegen [~ 2500000] (imputed)	N	BMI-adjusted waist circumference, physical activity measurement	http://www.ebi.ac.uk/efo/EFO_0007789, http://www.ebi.ac.uk/efo/EFO_0008002	GCST004563	Genome-wide genotyping array
2017-08-16	28540026	Anney RJL	2017-05-22	Mol Autism	www.ncbi.nlm.nih.gov/pubmed/28540026	Meta-analysis of GWAS of over 16,000 individuals with autism spectrum disorder highlights a novel locus at 10q24.32 and a significant overlap with schizophrenia.	Autism spectrum disorder or schizophrenia	schizophrenia cases and controls (see Ripke, 2014), up to 6,197 European ancestry ASD cases, up to 7,377 European ancestry controls, up to 1,190 ASD cases, up to 1,190 controls	NA	6p21.32	6	32381780	ABHD16A, AGER, AGPAT1, AIF1, APOM, ATF6B, ATP6V1G2, ATP6V1G2-DDX39B, BAG6, BTNL2, C2, C2-AS1, C4A, C4B, C4B_2, C6orf10, C6orf25, C6orf47, C6orf48, CFB, CLIC1, CSNK2B, CYP21A1P, CYP21A2, DDAH2, DDX39B, DXO, EGFL8, EHMT2, FKBPL, GPANK1, GPSM3, HCG23, HCG26, HCP5, HLA-DOB, HLA-DQA1, HLA-DQA2, HLA-DQB1, HLA-DQB2, HLA-DRA, HLA-DRB1, HLA-DRB5, HLA-DRB6, HSPA1A, HSPA1B, HSPA1L, LOC100294145, LOC10050754…	LOC101929163			101929163			rs115035678-A	rs115035678	1	3117103	intron_variant	0		1e-14	14		1.14	[1.10-1.18]	Affymetrix, Illumina [NR]	N	schizophrenia, autism spectrum disorder	http://www.ebi.ac.uk/efo/EFO_0000692, http://www.ebi.ac.uk/efo/EFO_0003756	GCST004521	Genome-wide genotyping array
2017-08-16	28540026	Anney RJL	2017-05-22	Mol Autism	www.ncbi.nlm.nih.gov/pubmed/28540026	Meta-analysis of GWAS of over 16,000 individuals with autism spectrum disorder highlights a novel locus at 10q24.32 and a significant overlap with schizophrenia.	Autism spectrum disorder or schizophrenia	schizophrenia cases and controls (see Ripke, 2014), up to 6,197 European ancestry ASD cases, up to 7,377 European ancestry controls, up to 1,190 ASD cases, up to 1,190 controls	NA	6p21.33	6	31913532	ABHD16A, APOM, ATF6B, BAG6, C2, C2-AS1, C4A, C4B, C4B_2, C6orf25, C6orf47, C6orf48, CFB, CLIC1, CSNK2B, CYP21A1P, CYP21A2, DDAH2, DXO, EHMT2, FKBPL, GPANK1, HSPA1A, HSPA1B, HSPA1L, LOC100507547, LSM2, LY6G5B, LY6G5C, LY6G6C, LY6G6D, LY6G6E, LY6G6F, MIR1236, MIR4646, MIR6832, MSH5, MSH5-SAPCD1, NELFE, NEU1, PPT2, PPT2-EGFL8, PRRC2A, PRRT1, SAPCD1, SAPCD1-AS1, SKIV2L, SLC44A4, SNORD48, SNORD52, STK…	C2			717			rs116385615-T	rs116385615	1	532086	intron_variant	0		2e-16	15.699		1.12	[1.09-1.16]	Affymetrix, Illumina [NR]	N	schizophrenia, autism spectrum disorder	http://www.ebi.ac.uk/efo/EFO_0000692, http://www.ebi.ac.uk/efo/EFO_0003756	GCST004521	Genome-wide genotyping array
2017-08-16	28540026	Anney RJL	2017-05-22	Mol Autism	www.ncbi.nlm.nih.gov/pubmed/28540026	Meta-analysis of GWAS of over 16,000 individuals with autism spectrum disorder highlights a novel locus at 10q24.32 and a significant overlap with schizophrenia.	Autism spectrum disorder or schizophrenia	schizophrenia cases and controls (see Ripke, 2014), up to 6,197 European ancestry ASD cases, up to 7,377 European ancestry controls, up to 1,190 ASD cases, up to 1,190 controls	NA	6p21.33	6	31621487	ABHD16A, AGER, AGPAT1, AIF1, APOM, ATF6B, BAG6, BTNL2, C2, C2-AS1, C4A, C4B, C4B_2, C6orf10, C6orf25, C6orf47, C6orf48, CFB, CLIC1, CSNK2B, CYP21A1P, CYP21A2, DDAH2, DXO, EGFL8, EHMT2, FKBPL, GPANK1, GPSM3, HCG23, HLA-DRA, HLA-DRB1, HLA-DRB5, HLA-DRB6, HSPA1A, HSPA1B, HSPA1L, LOC100507547, LSM2, LY6G5B, LY6G5C, LY6G6C, LY6G6D, LY6G6E, LY6G6F, MIR1236, MIR4646, MIR6721, MIR6832, MIR6833, MSH5, MSH…	PRRC2A			7916			rs115052633-C	rs115052633	1	3115665	intron_variant	0		2e-12	11.699		1.1	[1.07-1.13]	Affymetrix, Illumina [NR]	N	schizophrenia, autism spectrum disorder	http://www.ebi.ac.uk/efo/EFO_0000692, http://www.ebi.ac.uk/efo/EFO_0003756	GCST004521	Genome-wide genotyping array
2017-08-16	28540026	Anney RJL	2017-05-22	Mol Autism	www.ncbi.nlm.nih.gov/pubmed/28540026	Meta-analysis of GWAS of over 16,000 individuals with autism spectrum disorder highlights a novel locus at 10q24.32 and a significant overlap with schizophrenia.	Autism spectrum disorder or schizophrenia	schizophrenia cases and controls (see Ripke, 2014), up to 6,197 European ancestry ASD cases, up to 7,377 European ancestry controls, up to 1,190 ASD cases, up to 1,190 controls	NA	6p21.33	6	32058086	ABHD16A, AGER, AGPAT1, AIF1, APOM, ATF6B, ATP6V1G2, ATP6V1G2-DDX39B, BAG6, BTNL2, C2, C2-AS1, C4A, C4B, C4B_2, C6orf10, C6orf15, C6orf25, C6orf47, C6orf48, CCHCR1, CDSN, CFB, CLIC1, CSNK2B, CYP21A1P, CYP21A2, DDAH2, DDX39B, DXO, EGFL8, EHMT2, FKBPL, GPANK1, GPSM3, HCG23, HCG26, HCG27, HCP5, HLA-B, HLA-C, HLA-DOB, HLA-DQA1, HLA-DQA2, HLA-DQB1, HLA-DQB2, HLA-DRA, HLA-DRB1, HLA-DRB5, HLA-DRB6, HSPA1…	TNXB			7148			rs369637-?	rs369637	0	369637	synonymous_variant	0		2e-10	9.69897		1.0989	[1.06-1.12]	Affymetrix, Illumina [NR]	N	schizophrenia, autism spectrum disorder	http://www.ebi.ac.uk/efo/EFO_0000692, http://www.ebi.ac.uk/efo/EFO_0003756	GCST004521	Genome-wide genotyping array
2017-08-16	28540026	Anney RJL	2017-05-22	Mol Autism	www.ncbi.nlm.nih.gov/pubmed/28540026	Meta-analysis of GWAS of over 16,000 individuals with autism spectrum disorder highlights a novel locus at 10q24.32 and a significant overlap with schizophrenia.	Autism spectrum disorder or schizophrenia	schizophrenia cases and controls (see Ripke, 2014), up to 6,197 European ancestry ASD cases, up to 7,377 European ancestry controls, up to 1,190 ASD cases, up to 1,190 controls	NA	6p21.33	6	31229085	ABCF1, ABHD16A, AGER, AGPAT1, AIF1, APOM, ATAT1, ATF6B, ATP6V1G2, ATP6V1G2-DDX39B, BAG6, C2, C2-AS1, C4A, C4B, C4B_2, C6orf136, C6orf15, C6orf25, C6orf47, C6orf48, CCHCR1, CDSN, CFB, CLIC1, CSNK2B, CYP21A1P, CYP21A2, DDAH2, DDR1, DDX39B, DHX16, DPCR1, DXO, EGFL8, EHMT2, FKBPL, FLOT1, GNL1, GPANK1, GPSM3, GTF2H4, HCG17, HCG18, HCG22, HCG26, HCG27, HCP5, HLA-B, HLA-C, HLA-E, HLA-L, HSPA1A, HSPA1B, …	HCG27 - HLA-C	253018	3107		25117	39664	rs144762289-?	rs144762289	1	1793894	intergenic_variant	1		3e-17	16.5229		1.16279	[1.12-1.2]	Affymetrix, Illumina [NR]	N	schizophrenia, autism spectrum disorder	http://www.ebi.ac.uk/efo/EFO_0000692, http://www.ebi.ac.uk/efo/EFO_0003756	GCST004521	Genome-wide genotyping array
2017-08-16	28540026	Anney RJL	2017-05-22	Mol Autism	www.ncbi.nlm.nih.gov/pubmed/28540026	Meta-analysis of GWAS of over 16,000 individuals with autism spectrum disorder highlights a novel locus at 10q24.32 and a significant overlap with schizophrenia.	Autism spectrum disorder or schizophrenia	schizophrenia cases and controls (see Ripke, 2014), up to 6,197 European ancestry ASD cases, up to 7,377 European ancestry controls, up to 1,190 ASD cases, up to 1,190 controls	NA	6p21.33	6	31380300	ABCF1, ABHD16A, AGER, AGPAT1, AIF1, APOM, ATAT1, ATF6B, ATP6V1G2, ATP6V1G2-DDX39B, BAG6, C2, C2-AS1, C4A, C4B, C4B_2, C6orf10, C6orf136, C6orf15, C6orf25, C6orf47, C6orf48, CCHCR1, CDSN, CFB, CLIC1, CSNK2B, CYP21A1P, CYP21A2, DDAH2, DDR1, DDX39B, DHX16, DPCR1, DXO, EGFL8, EHMT2, FKBPL, FLOT1, GNL1, GPANK1, GPSM3, GTF2H4, HCG22, HCG26, HCG27, HCP5, HLA-B, HLA-C, HLA-E, HSPA1A, HSPA1B, HSPA1L, IER3…	FGFR3P1 - ZDHHC20P2	100462812	100048908		2272	108	rs114904464-?	rs114904464	1	9266669	intergenic_variant	1		3e-15	14.5229		1.13636	[1.1-1.16]	Affymetrix, Illumina [NR]	N	schizophrenia, autism spectrum disorder	http://www.ebi.ac.uk/efo/EFO_0000692, http://www.ebi.ac.uk/efo/EFO_0003756	GCST004521	Genome-wide genotyping array
2017-08-16	28540026	Anney RJL	2017-05-22	Mol Autism	www.ncbi.nlm.nih.gov/pubmed/28540026	Meta-analysis of GWAS of over 16,000 individuals with autism spectrum disorder highlights a novel locus at 10q24.32 and a significant overlap with schizophrenia.	Autism spectrum disorder or schizophrenia	schizophrenia cases and controls (see Ripke, 2014), up to 6,197 European ancestry ASD cases, up to 7,377 European ancestry controls, up to 1,190 ASD cases, up to 1,190 controls	NA	6p21.32	6	32238466	AGER, AGPAT1, ATF6B, BTNL2, C2, C2-AS1, C4A, C4B, C4B_2, C6orf10, C6orf48, CFB, CYP21A1P, CYP21A2, DXO, EGFL8, EHMT2, FKBPL, GPSM3, HCG23, HLA-DQA1, HLA-DQB1, HLA-DRA, HLA-DRB1, HLA-DRB5, HLA-DRB6, HSPA1A, HSPA1B, HSPA1L, LOC100507547, LSM2, MIR1236, MIR6721, MIR6833, NELFE, NEU1, NOTCH4, PBX2, PPT2, PPT2-EGFL8, PRRT1, RNF5, RNF5P1, SKIV2L, SLC44A4, SNORD48, SNORD52, STK19, TNXA, TNXB, VARS, ZBTB…	NOTCH4 - LOC101929163	4855	101929163		14399	16707	rs145547914-?	rs145547914	1	9267920	intergenic_variant	1		3e-15	14.5229		1.1236	[1.1-1.16]	Affymetrix, Illumina [NR]	N	schizophrenia, autism spectrum disorder	http://www.ebi.ac.uk/efo/EFO_0000692, http://www.ebi.ac.uk/efo/EFO_0003756	GCST004521	Genome-wide genotyping array
2017-08-16	28540026	Anney RJL	2017-05-22	Mol Autism	www.ncbi.nlm.nih.gov/pubmed/28540026	Meta-analysis of GWAS of over 16,000 individuals with autism spectrum disorder highlights a novel locus at 10q24.32 and a significant overlap with schizophrenia.	Autism spectrum disorder or schizophrenia	schizophrenia cases and controls (see Ripke, 2014), up to 6,197 European ancestry ASD cases, up to 7,377 European ancestry controls, up to 1,190 ASD cases, up to 1,190 controls	NA	6p21.32	6	32185632	ABHD16A, AGER, AGPAT1, APOM, ATF6B, BAG6, C2, C2-AS1, C4A, C4B, C4B_2, C6orf10, C6orf25, C6orf47, C6orf48, CFB, CLIC1, CSNK2B, CYP21A1P, CYP21A2, DDAH2, DXO, EGFL8, EHMT2, FKBPL, GPANK1, GPSM3, HSPA1A, HSPA1B, HSPA1L, LOC100507547, LSM2, LY6G5B, LY6G5C, LY6G6C, LY6G6D, LY6G6E, LY6G6F, MIR1236, MIR4646, MIR6721, MIR6833, MSH5, MSH5-SAPCD1, NELFE, NEU1, NOTCH4, PBX2, PPT2, PPT2-EGFL8, PRRC2A, PRRT1…	PBX2			5089			rs146827975-?	rs146827975	1	1004095	3_prime_UTR_variant	0		3e-08	7.52288		1.06383	[1.04-1.09]	Affymetrix, Illumina [NR]	N	schizophrenia, autism spectrum disorder	http://www.ebi.ac.uk/efo/EFO_0000692, http://www.ebi.ac.uk/efo/EFO_0003756	GCST004521	Genome-wide genotyping array
2017-08-16	28540026	Anney RJL	2017-05-22	Mol Autism	www.ncbi.nlm.nih.gov/pubmed/28540026	Meta-analysis of GWAS of over 16,000 individuals with autism spectrum disorder highlights a novel locus at 10q24.32 and a significant overlap with schizophrenia.	Autism spectrum disorder or schizophrenia	schizophrenia cases and controls (see Ripke, 2014), up to 6,197 European ancestry ASD cases, up to 7,377 European ancestry controls, up to 1,190 ASD cases, up to 1,190 controls	NA	6p21.32	6	32936262	AGER, AGPAT1, ATF6B, BRD2, BTNL2, C4A, C4B, C4B_2, C6orf10, CYP21A1P, CYP21A2, EGFL8, FKBPL, GPSM3, HCG23, HLA-DMA, HLA-DMB, HLA-DOB, HLA-DQA1, HLA-DQA2, HLA-DQB1, HLA-DQB2, HLA-DRA, HLA-DRB1, HLA-DRB5, HLA-DRB6, LOC100294145, LOC100507547, MIR3135B, MIR6721, MIR6833, NOTCH4, PBX2, PPT2, PPT2-EGFL8, PRRT1, PSMB8, PSMB8-AS1, PSMB9, RNF5, RNF5P1, STK19, TAP1, TAP2, TNXA, TNXB	HLA-DMB			3109			rs115497191-?	rs115497191	1	77318243	non_coding_transcript_exon_variant	0		4e-14	13.3979		1.16279	[1.12-1.22]	Affymetrix, Illumina [NR]	N	schizophrenia, autism spectrum disorder	http://www.ebi.ac.uk/efo/EFO_0000692, http://www.ebi.ac.uk/efo/EFO_0003756	GCST004521	Genome-wide genotyping array
2017-08-16	28540026	Anney RJL	2017-05-22	Mol Autism	www.ncbi.nlm.nih.gov/pubmed/28540026	Meta-analysis of GWAS of over 16,000 individuals with autism spectrum disorder highlights a novel locus at 10q24.32 and a significant overlap with schizophrenia.	Autism spectrum disorder or schizophrenia	schizophrenia cases and controls (see Ripke, 2014), up to 6,197 European ancestry ASD cases, up to 7,377 European ancestry controls, up to 1,190 ASD cases, up to 1,190 controls	NA	6p21.32	6	32197667	AGER, AGPAT1, ATF6B, BTNL2, C2, C2-AS1, C4A, C4B, C4B_2, C6orf10, C6orf48, CFB, CYP21A1P, CYP21A2, DXO, EGFL8, EHMT2, FKBPL, GPSM3, HCG23, HSPA1A, HSPA1B, HSPA1L, LOC100507547, LSM2, MIR1236, MIR6721, MIR6833, NELFE, NEU1, NOTCH4, PBX2, PPT2, PPT2-EGFL8, PRRT1, RNF5, RNF5P1, SKIV2L, SLC44A4, SNORD48, SNORD52, STK19, TNXA, TNXB, VARS, ZBTB12	NOTCH4			4855			rs115344853-A	rs115344853	1	2071278	intron_variant	0		4e-14	13.3979		1.12	[1.08-1.15]	Affymetrix, Illumina [NR]	N	schizophrenia, autism spectrum disorder	http://www.ebi.ac.uk/efo/EFO_0000692, http://www.ebi.ac.uk/efo/EFO_0003756	GCST004521	Genome-wide genotyping array
2017-08-16	28540026	Anney RJL	2017-05-22	Mol Autism	www.ncbi.nlm.nih.gov/pubmed/28540026	Meta-analysis of GWAS of over 16,000 individuals with autism spectrum disorder highlights a novel locus at 10q24.32 and a significant overlap with schizophrenia.	Autism spectrum disorder or schizophrenia	schizophrenia cases and controls (see Ripke, 2014), up to 6,197 European ancestry ASD cases, up to 7,377 European ancestry controls, up to 1,190 ASD cases, up to 1,190 controls	NA	6p21.33	6	31758911	ABHD16A, AIF1, APOM, BAG6, C2, C2-AS1, C4A, C4B, C4B_2, C6orf25, C6orf47, C6orf48, CFB, CLIC1, CSNK2B, CYP21A1P, CYP21A2, DDAH2, DXO, EHMT2, GPANK1, HSPA1A, HSPA1B, HSPA1L, LSM2, LY6G5B, LY6G5C, LY6G6C, LY6G6D, LY6G6E, LY6G6F, MIR1236, MIR4646, MIR6832, MSH5, MSH5-SAPCD1, NELFE, NEU1, PRRC2A, SAPCD1, SAPCD1-AS1, SKIV2L, SLC44A4, SNORA38, SNORD48, SNORD52, STK19, TNXA, TNXB, VARS, VWA7, ZBTB12	MSH5-SAPCD1, MSH5			100532732, 4439			rs707939-A	rs707939	0	707939	intron_variant	0		4e-12	11.3979		1.07	[1.05-1.09]	Affymetrix, Illumina [NR]	N	schizophrenia, autism spectrum disorder	http://www.ebi.ac.uk/efo/EFO_0000692, http://www.ebi.ac.uk/efo/EFO_0003756	GCST004521	Genome-wide genotyping array
2017-08-16	28540026	Anney RJL	2017-05-22	Mol Autism	www.ncbi.nlm.nih.gov/pubmed/28540026	Meta-analysis of GWAS of over 16,000 individuals with autism spectrum disorder highlights a novel locus at 10q24.32 and a significant overlap with schizophrenia.	Autism spectrum disorder or schizophrenia	schizophrenia cases and controls (see Ripke, 2014), up to 6,197 European ancestry ASD cases, up to 7,377 European ancestry controls, up to 1,190 ASD cases, up to 1,190 controls	NA	6p21.33	6	31351449	ABCF1, ABHD16A, AIF1, APOM, ATAT1, ATF6B, ATP6V1G2, ATP6V1G2-DDX39B, BAG6, C2, C2-AS1, C4A, C4B, C4B_2, C6orf136, C6orf15, C6orf25, C6orf47, C6orf48, CCHCR1, CDSN, CFB, CLIC1, CSNK2B, CYP21A1P, CYP21A2, DDAH2, DDR1, DDX39B, DHX16, DPCR1, DXO, EHMT2, FKBPL, FLOT1, GNL1, GPANK1, GTF2H4, HCG22, HCG26, HCG27, HCP5, HLA-B, HLA-C, HLA-E, HSPA1A, HSPA1B, HSPA1L, IER3, LINC00243, LOC100507547, LSM2, LST1…	LOC105375015 - HLA-B	105375015	3106		42854	2417	rs116427960-?	rs116427960	1	2442729	intron_variant	1		5e-16	15.301		1.13636	[1.1-1.16]	Affymetrix, Illumina [NR]	N	schizophrenia, autism spectrum disorder	http://www.ebi.ac.uk/efo/EFO_0000692, http://www.ebi.ac.uk/efo/EFO_0003756	GCST004521	Genome-wide genotyping array
2017-08-16	28540026	Anney RJL	2017-05-22	Mol Autism	www.ncbi.nlm.nih.gov/pubmed/28540026	Meta-analysis of GWAS of over 16,000 individuals with autism spectrum disorder highlights a novel locus at 10q24.32 and a significant overlap with schizophrenia.	Autism spectrum disorder or schizophrenia	schizophrenia cases and controls (see Ripke, 2014), up to 6,197 European ancestry ASD cases, up to 7,377 European ancestry controls, up to 1,190 ASD cases, up to 1,190 controls	NA	6p21.33	6	31481775	ABCF1, ABHD16A, AGER, AGPAT1, AIF1, APOM, ATAT1, ATF6B, ATP6V1G2, ATP6V1G2-DDX39B, BAG6, BTNL2, C2, C2-AS1, C4A, C4B, C4B_2, C6orf10, C6orf136, C6orf15, C6orf25, C6orf47, C6orf48, CCHCR1, CDSN, CFB, CLIC1, CSNK2B, CYP21A1P, CYP21A2, DDAH2, DDR1, DDX39B, DHX16, DPCR1, DXO, EGFL8, EHMT2, FKBPL, FLOT1, GNL1, GPANK1, GPSM3, GTF2H4, HCG22, HCG23, HCG26, HCG27, HCP5, HLA-B, HLA-C, HLA-DRA, HSPA1A, HSPA…	LOC102725068			102725068			rs140502984-T	rs140502984	1	3130908	intergenic_variant	0		5e-15	14.301		1.13	[1.10-1.17]	Affymetrix, Illumina [NR]	N	schizophrenia, autism spectrum disorder	http://www.ebi.ac.uk/efo/EFO_0000692, http://www.ebi.ac.uk/efo/EFO_0003756	GCST004521	Genome-wide genotyping array
2017-08-16	28540026	Anney RJL	2017-05-22	Mol Autism	www.ncbi.nlm.nih.gov/pubmed/28540026	Meta-analysis of GWAS of over 16,000 individuals with autism spectrum disorder highlights a novel locus at 10q24.32 and a significant overlap with schizophrenia.	Autism spectrum disorder or schizophrenia	schizophrenia cases and controls (see Ripke, 2014), up to 6,197 European ancestry ASD cases, up to 7,377 European ancestry controls, up to 1,190 ASD cases, up to 1,190 controls	NA	6p21.32	6	32147408	ABHD16A, AGER, AGPAT1, AIF1, APOM, ATF6B, ATP6V1G2, ATP6V1G2-DDX39B, BAG6, C2, C2-AS1, C4A, C4B, C4B_2, C6orf25, C6orf47, C6orf48, CCHCR1, CFB, CLIC1, CSNK2B, CYP21A1P, CYP21A2, DDAH2, DDX39B, DXO, EGFL8, EHMT2, FKBPL, GPANK1, GPSM3, HCG26, HCG27, HCP5, HLA-B, HLA-C, HSPA1A, HSPA1B, HSPA1L, LOC100507547, LSM2, LST1, LTA, LTB, LY6G5B, LY6G5C, LY6G6C, LY6G6D, LY6G6E, LY6G6F, MCCD1, MICA, MICB, MIR1…	FKBPL - PRRT1	63943	80863		17118	955	rs145076523-?	rs145076523	1	3134951	intergenic_variant	1		5e-13	12.301		1.0989	[1.06-1.12]	Affymetrix, Illumina [NR]	N	schizophrenia, autism spectrum disorder	http://www.ebi.ac.uk/efo/EFO_0000692, http://www.ebi.ac.uk/efo/EFO_0003756	GCST004521	Genome-wide genotyping array
2017-08-16	28540026	Anney RJL	2017-05-22	Mol Autism	www.ncbi.nlm.nih.gov/pubmed/28540026	Meta-analysis of GWAS of over 16,000 individuals with autism spectrum disorder highlights a novel locus at 10q24.32 and a significant overlap with schizophrenia.	Autism spectrum disorder or schizophrenia	schizophrenia cases and controls (see Ripke, 2014), up to 6,197 European ancestry ASD cases, up to 7,377 European ancestry controls, up to 1,190 ASD cases, up to 1,190 controls	NA	6p21.32	6	32700133	AGER, AGPAT1, ATF6B, BTNL2, C2, C2-AS1, C4A, C4B, C4B_2, C6orf10, C6orf25, C6orf48, CFB, CLIC1, CYP21A1P, CYP21A2, DDAH2, DXO, EGFL8, EHMT2, FKBPL, GPSM3, HCG23, HLA-DOB, HLA-DQA1, HLA-DQA2, HLA-DQB1, HLA-DQB2, HLA-DRA, HLA-DRB1, HLA-DRB5, HLA-DRB6, HSPA1A, HSPA1B, HSPA1L, LOC100294145, LOC100507547, LSM2, LY6G6C, LY6G6D, LY6G6E, LY6G6F, MIR1236, MIR3135B, MIR6721, MIR6833, MSH5, MSH5-SAPCD1, NEL…	HLA-DQB1 - MTCO3P1	3119	404026		33444	6011	rs116633139-?	rs116633139	1	2647044	intergenic_variant	1		6e-18	17.2218		1.16279	[1.12-1.2]	Affymetrix, Illumina [NR]	N	schizophrenia, autism spectrum disorder	http://www.ebi.ac.uk/efo/EFO_0000692, http://www.ebi.ac.uk/efo/EFO_0003756	GCST004521	Genome-wide genotyping array
2017-08-10	28443625	Justice AE	2017-04-26	Nat Commun	www.ncbi.nlm.nih.gov/pubmed/28443625	Genome-wide meta-analysis of 241,258 adults accounting for smoking behaviour identifies novel loci for obesity traits.	Waist circumference adjusted for BMI (adjusted for smoking behaviour)	97,400 European ancestry women, 63,892 European ancestry men, 5,829 European ancestry individuals, 10,500 African American/Afro-Caribbean ancestry women, 2,706 African American/Afro-Caribbean ancestry men, 1,030 Indian Asian ancestry women, 7,648 Indian Asian ancestry men, 1,793 Filipino ancestry women, 2,944 Hispanic/Latino ancestry women, 1,764 Hispanic/Latino ancestry men	21,496 European ancestry women, 24,385 European ancestry men, 118,364 European ancestry individuals, 2,326 African American/Afro-Caribbean ancestry women, 855 African American/Afro-Caribbean ancestry men	6p21.1	6	43790159	VEGFA	VEGFA - LOC105375070	7422	105375070		3672	6913	rs998584-A	rs998584	0	998584	regulatory_region_variant	1	0.4672	3e-06	5.52288		0.0254	[0.015-0.036] unit increase	Affymetrix, Illumina, Perlegen [up to 2800000] (imputed)	N	smoking behavior, BMI-adjusted waist circumference	http://www.ebi.ac.uk/efo/EFO_0004318, http://www.ebi.ac.uk/efo/EFO_0007789	GCST004500	Genome-wide genotyping array
2017-08-10	28443625	Justice AE	2017-04-26	Nat Commun	www.ncbi.nlm.nih.gov/pubmed/28443625	Genome-wide meta-analysis of 241,258 adults accounting for smoking behaviour identifies novel loci for obesity traits.	Waist circumference adjusted for BMI (joint analysis main effects and smoking interaction)	97,400 European ancestry women, 63,892 European ancestry men, 5,829 European ancestry individuals, 10,500 African American/Afro-Caribbean ancestry women, 2,706 African American/Afro-Caribbean ancestry men, 1,030 Indian Asian ancestry women, 7,648 Indian Asian ancestry men, 1,793 Filipino ancestry women, 2,944 Hispanic/Latino ancestry women, 1,764 Hispanic/Latino ancestry men	21,496 European ancestry women, 24,385 European ancestry men, 118,364 European ancestry individuals, 2,326 African American/Afro-Caribbean ancestry women, 855 African American/Afro-Caribbean ancestry men	6p21.1	6	43790159	VEGFA	VEGFA - LOC105375070	7422	105375070		3672	6913	rs998584-A	rs998584	0	998584	regulatory_region_variant	1	0.4672	2e-24	23.699	(women)			Affymetrix, Illumina, Perlegen [up to 2800000] (imputed)	N	smoking behavior, BMI-adjusted waist circumference	http://www.ebi.ac.uk/efo/EFO_0004318, http://www.ebi.ac.uk/efo/EFO_0007789	GCST004501	Genome-wide genotyping array
2017-08-10	28443625	Justice AE	2017-04-26	Nat Commun	www.ncbi.nlm.nih.gov/pubmed/28443625	Genome-wide meta-analysis of 241,258 adults accounting for smoking behaviour identifies novel loci for obesity traits.	Waist circumference adjusted for BMI (joint analysis main effects and smoking interaction)	97,400 European ancestry women, 63,892 European ancestry men, 5,829 European ancestry individuals, 10,500 African American/Afro-Caribbean ancestry women, 2,706 African American/Afro-Caribbean ancestry men, 1,030 Indian Asian ancestry women, 7,648 Indian Asian ancestry men, 1,793 Filipino ancestry women, 2,944 Hispanic/Latino ancestry women, 1,764 Hispanic/Latino ancestry men	21,496 European ancestry women, 24,385 European ancestry men, 118,364 European ancestry individuals, 2,326 African American/Afro-Caribbean ancestry women, 855 African American/Afro-Caribbean ancestry men	6p21.1	6	43790159	VEGFA	VEGFA - LOC105375070	7422	105375070		3672	6913	rs998584-A	rs998584	0	998584	regulatory_region_variant	1	0.4672	1e-13	13				Affymetrix, Illumina, Perlegen [up to 2800000] (imputed)	N	smoking behavior, BMI-adjusted waist circumference	http://www.ebi.ac.uk/efo/EFO_0004318, http://www.ebi.ac.uk/efo/EFO_0007789	GCST004501	Genome-wide genotyping array
2017-08-10	28443625	Justice AE	2017-04-26	Nat Commun	www.ncbi.nlm.nih.gov/pubmed/28443625	Genome-wide meta-analysis of 241,258 adults accounting for smoking behaviour identifies novel loci for obesity traits.	Waist circumference adjusted for BMI in non-smokers	77,113 European ancestry women, 47,319 European ancestry men, 4,856 European ancestry individuals, 8,799 African American/Afro-Caribbean ancestry women, 1,803 African American/Afro-Caribbean ancestry men, 1,020 Indian Asian ancestry women, 6,691 Indian Asian ancestry men, 1,526 Filipino ancestry women, 2,469 Hispanic/Latino ancestry women, 1,318 Hispanic/Latino ancestry men	16,011 European ancestry women, 17,912 European ancestry men, 105,218 European ancestry individuals, 2,073 African American/Afro-Caribbean ancestry women, 647 African American/Afro-Caribbean ancestry men	6p21.1	6	43790159	VEGFA	VEGFA - LOC105375070	7422	105375070		3672	6913	rs998584-A	rs998584	0	998584	regulatory_region_variant	1	0.4672	4e-11	10.3979		0.0286	[0.02-0.037] unit increase	Affymetrix, Illumina, Perlegen [up to 2800000] (imputed)	N	BMI-adjusted waist circumference	http://www.ebi.ac.uk/efo/EFO_0007789	GCST004504	Genome-wide genotyping array
2017-08-10	28443625	Justice AE	2017-04-26	Nat Commun	www.ncbi.nlm.nih.gov/pubmed/28443625	Genome-wide meta-analysis of 241,258 adults accounting for smoking behaviour identifies novel loci for obesity traits.	Waist circumference adjusted for BMI in non-smokers	77,113 European ancestry women, 47,319 European ancestry men, 4,856 European ancestry individuals, 8,799 African American/Afro-Caribbean ancestry women, 1,803 African American/Afro-Caribbean ancestry men, 1,020 Indian Asian ancestry women, 6,691 Indian Asian ancestry men, 1,526 Filipino ancestry women, 2,469 Hispanic/Latino ancestry women, 1,318 Hispanic/Latino ancestry men	16,011 European ancestry women, 17,912 European ancestry men, 105,218 European ancestry individuals, 2,073 African American/Afro-Caribbean ancestry women, 647 African American/Afro-Caribbean ancestry men	6p21.1	6	43790159	VEGFA	VEGFA - LOC105375070	7422	105375070		3672	6913	rs998584-A	rs998584	0	998584	regulatory_region_variant	1	0.4672	4e-22	21.3979	(women)	0.0547	[0.044-0.066] unit increase	Affymetrix, Illumina, Perlegen [up to 2800000] (imputed)	N	BMI-adjusted waist circumference	http://www.ebi.ac.uk/efo/EFO_0007789	GCST004504	Genome-wide genotyping array
2017-12-05	29083406	Ferreira MA	2017-10-30	Nat Genet	www.ncbi.nlm.nih.gov/pubmed/29083406	Shared genetic origin of asthma, hay fever and eczema elucidates allergic disease biology.	Allergic disease (asthma, hay fever or eczema)	180,129 European ancestry cases, 180,709 European ancestry controls	NA	4p16.2	4	4773674	STX18, MSX1	LOC101928279			101928279			rs10033073-G	rs10033073	0	10033073	intergenic_variant	0	0.35	1e-10	10		1.04	[1.03-1.05]	Affymetrix, Illumina [8307659] (imputed)	N	allergy	http://www.ebi.ac.uk/efo/EFO_0003785	GCST005038	Genome-wide genotyping array
2018-01-29	29212778	van der Harst P	2017-12-06	Circ Res	www.ncbi.nlm.nih.gov/pubmed/29212778	Identification of 64 Novel Genetic Loci Provides an Expanded View on the Genetic Architecture of Coronary Artery Disease.	Coronary artery disease	up to 122,733 cases, up to 424,528 controls	NA	6p21.1	6	43791136	VEGFA	VEGFA - LOC105375070	7422	105375070		4649	5936	rs6905288-A	rs6905288	0	6905288	intergenic_variant	1	0.5807	4e-12	11.3979		0.0386	[0.028-0.05] unit increase	Affymetrix [at least 7947838] (imputed)	N	coronary artery disease	http://www.ebi.ac.uk/efo/EFO_0000378	GCST005195	Genome-wide genotyping array
2018-03-29	29358691	Bonas-Guarch S	2018-01-22	Nat Commun	www.ncbi.nlm.nih.gov/pubmed/29358691	Re-analysis of public genetic data reveals a rare X-chromosomal variant associated with type 2 diabetes.	Type 2 diabetes	19,693 European ancestry cases, 107,308 European ancestry controls, 6,952 East Asian ancestry cases, 11,865 East Asian ancestry controls, 5,561 South Asian ancestry cases, 14,458 South Asian ancestry controls, 1,804 Mexican ancestry cases, 779 Mexican ancestry controls		6p21.1	6	43837071	VEGFA	LOC105375069, LOC107986598			105375069, 107986598			rs2396083-G	rs2396083	0	2396083	intron_variant	0	NR	1e-06	6		1.08696		Affymetrix, Illumina [1918233] (imputed)	N	type II diabetes mellitus	http://www.ebi.ac.uk/efo/EFO_0001360	GCST005414	Genome-wide genotyping array
2018-01-29	29212778	van der Harst P	2017-12-06	Circ Res	www.ncbi.nlm.nih.gov/pubmed/29212778	Identification of 64 Novel Genetic Loci Provides an Expanded View on the Genetic Architecture of Coronary Artery Disease.	Coronary artery disease	34,541 cases, 261,984 controls	88,192 cases, 162,544 controls	6p21.1	6	43791136	VEGFA	VEGFA - LOC105375070	7422	105375070		4649	5936	rs6905288-A	rs6905288	0	6905288	intergenic_variant	1	0.57	2e-12	11.699		0.045	[0.033-0.057] unit increase	Affymetrix [7947838] (imputed)	N	coronary artery disease	http://www.ebi.ac.uk/efo/EFO_0000378	GCST005194	Genome-wide genotyping array
2018-01-29	29212778	van der Harst P	2017-12-06	Circ Res	www.ncbi.nlm.nih.gov/pubmed/29212778	Identification of 64 Novel Genetic Loci Provides an Expanded View on the Genetic Architecture of Coronary Artery Disease.	Coronary artery disease	88,192 cases, 162,544 controls	34,541 cases, 261,984 controls	6p21.1	6	43791136	VEGFA	VEGFA - LOC105375070	7422	105375070		4649	5936	rs6905288-A	rs6905288	0	6905288	intergenic_variant	1	0.5697	2e-12	11.699		0.045	[0.032-0.058] unit increase	NR [8041861] (imputed)	N	coronary artery disease	http://www.ebi.ac.uk/efo/EFO_0000378	GCST005196	Genome-wide genotyping array
2017-05-23	25673412	Shungin D	2015-02-12	Nature	www.ncbi.nlm.nih.gov/pubmed/25673412	New genetic loci link adipose and insulin biology to body fat distribution.	Waist-hip ratio	up to 56,910 European ancestry men, up to 86,570 European ancestry women	up to 36,570 European ancestry men, 30,172 European ancestry women, 915 Filipino ancestry men, 735 Filipino ancestry women, 2,351 African American/Afro-Caribbean ancestry men, 6,258 African American/Afro-Caribbean ancestry women, 2,285 South Asian ancestry men, 506 South Asian ancestry women, 195 Seychellois ancestry men, 266 Seychellois ancestry women	6p21.1	6	43796814	VEGFA	VEGFA - LOC105375070	7422	105375070		10327	258	rs1358980-T	rs1358980	0	1358980	regulatory_region_variant	1	0.4699	2e-14	13.699	(EA)	0.027	[0.02-0.034] unit increase	Affymetrix, Illumina, Perlegen [up to 2542447] (imputed)	N	waist-hip ratio	http://www.ebi.ac.uk/efo/EFO_0004343	GCST004064	Genome-wide genotyping array
2017-05-23	25673412	Shungin D	2015-02-12	Nature	www.ncbi.nlm.nih.gov/pubmed/25673412	New genetic loci link adipose and insulin biology to body fat distribution.	Waist-hip ratio	up to 56,910 European ancestry men, up to 86,570 European ancestry women	up to 36,570 European ancestry men, 30,172 European ancestry women, 915 Filipino ancestry men, 735 Filipino ancestry women, 2,351 African American/Afro-Caribbean ancestry men, 6,258 African American/Afro-Caribbean ancestry women, 2,285 South Asian ancestry men, 506 South Asian ancestry women, 195 Seychellois ancestry men, 266 Seychellois ancestry women	6p21.1	6	43796814	VEGFA	VEGFA - LOC105375070	7422	105375070		10327	258	rs1358980-T	rs1358980	0	1358980	regulatory_region_variant	1	0.4699	2e-24	23.699	(EA, women)	0.0486	[0.039-0.058] unit increase	Affymetrix, Illumina, Perlegen [up to 2542447] (imputed)	N	waist-hip ratio	http://www.ebi.ac.uk/efo/EFO_0004343	GCST004064	Genome-wide genotyping array
2017-05-23	25673412	Shungin D	2015-02-12	Nature	www.ncbi.nlm.nih.gov/pubmed/25673412	New genetic loci link adipose and insulin biology to body fat distribution.	Waist circumference adjusted for body mass index	up to 56,910 European ancestry men, up to 86,570 European ancestry women	up to 36,570 European ancestry men, 30,172 European ancestry women, 915 Filipino ancestry men, 735 Filipino ancestry women, 2,351 African American/Afro-Caribbean ancestry men, 6,258 African American/Afro-Caribbean ancestry women, 2,285 South Asian ancestry men, 506 South Asian ancestry women, 195 Seychellois ancestry men, 266 Seychellois ancestry women	6p21.1	6	43790159	VEGFA	VEGFA - LOC105375070	7422	105375070		3672	6913	rs998584-A	rs998584	0	998584	regulatory_region_variant	1	0.4847	6e-15	14.2218	(EA)	0.0293	[0.022-0.037] unit increase	Affymetrix, Illumina, Perlegen [up to 2542447] (imputed)	N	waist circumference, body mass index	http://www.ebi.ac.uk/efo/EFO_0004342, http://www.ebi.ac.uk/efo/EFO_0004340	GCST004063	Genome-wide genotyping array
2017-05-23	25673412	Shungin D	2015-02-12	Nature	www.ncbi.nlm.nih.gov/pubmed/25673412	New genetic loci link adipose and insulin biology to body fat distribution.	Waist circumference adjusted for body mass index	up to 56,910 European ancestry men, up to 86,570 European ancestry women	up to 36,570 European ancestry men, 30,172 European ancestry women, 915 Filipino ancestry men, 735 Filipino ancestry women, 2,351 African American/Afro-Caribbean ancestry men, 6,258 African American/Afro-Caribbean ancestry women, 2,285 South Asian ancestry men, 506 South Asian ancestry women, 195 Seychellois ancestry men, 266 Seychellois ancestry women	6p21.1	6	43790159	VEGFA	VEGFA - LOC105375070	7422	105375070		3672	6913	rs998584-A	rs998584	0	998584	regulatory_region_variant	1	0.4847	4e-30	29.3979	(EA,women)	0.0564	[0.047-0.066] unit increase	Affymetrix, Illumina, Perlegen [up to 2542447] (imputed)	N	waist circumference, body mass index	http://www.ebi.ac.uk/efo/EFO_0004342, http://www.ebi.ac.uk/efo/EFO_0004340	GCST004063	Genome-wide genotyping array
2017-05-24	28087736	Ludwig KU	2017-01-13	Hum Mol Genet	www.ncbi.nlm.nih.gov/pubmed/28087736	Imputation of orofacial clefting data identifies novel risk loci and sheds light on the genetic background of cleft lip ¬± cleft palate and cleft palate only.	Nonsyndromic cleft lip with or without cleft palate	399 European ancestry cases, 1,318 European ancestry controls, 666 European ancestry trios, 795 Asian trios	224 European ancestry cases, 921 European ancestry controls, 152 Mayan cases, 323 Mayan controls, 198 Middle Eastern cases, 391 Middle Eastern controls	19p13.3	19	2050824	MKNK2	MKNK2			2872			rs3746101-T	rs3746101	0	3746101	missense_variant	0		2e-08	7.69897	(EA)			NR [8012124] (imputed)	N	cleft palate, cleft lip	http://purl.obolibrary.org/obo/HP_0000175, http://www.ebi.ac.uk/efo/EFO_0003959	GCST004088	Genome-wide genotyping array
2017-08-18	28448500	Graff M	2017-04-27	PLoS Genet	www.ncbi.nlm.nih.gov/pubmed/28448500	Genome-wide physical activity interactions in adiposity - A meta-analysis of 200,452 adults.	Waist circumference adjusted for BMI (joint analysis main effects and physical activity interaction)	2,518 African American women, 85,730 European ancestry women, 1,773 Filipino ancestry women, 1,030 Indian ancestry women, 1,457 African American men, 54,792 European ancestry men, 7,648 Indian ancestry men, 5,527 European ancestry individuals	6,244 African American women, 17,531 European ancestry women, 329 African American men, 19,956 European ancestry men	6p21.1	6	43790159	VEGFA	VEGFA - LOC105375070	7422	105375070		3672	6913	rs998584-?	rs998584	0	998584	regulatory_region_variant	1	0.4738	1e-14	14				Affymetrix, Illumina, Perlegen [~ 2500000] (imputed)	N	BMI-adjusted waist circumference, physical activity measurement	http://www.ebi.ac.uk/efo/EFO_0007789, http://www.ebi.ac.uk/efo/EFO_0008002	GCST004563	Genome-wide genotyping array
2017-08-18	28448500	Graff M	2017-04-27	PLoS Genet	www.ncbi.nlm.nih.gov/pubmed/28448500	Genome-wide physical activity interactions in adiposity - A meta-analysis of 200,452 adults.	Waist-to-hip ratio adjusted for BMI (joint analysis for main effect and physical activity interaction)	2,518 African American women, 83,707 European ancestry women, 1,773 Filipino ancestry women, 1,030 Indian ancestry women, 1,457 African American men, 52,993 European ancestry men, 7,648 Indian ancestry men, 5,527 European ancestry individuals	6,244 African American women, 17,531 European ancestry women, 329 African American men, 19,956 European ancestry men	6p21.1	6	43790159	VEGFA	VEGFA - LOC105375070	7422	105375070		3672	6913	rs998584-?	rs998584	0	998584	regulatory_region_variant	1	0.485	5e-21	20.301	(EA, women)			Affymetrix, Illumina, Perlegen [~ 2500000] (imputed)	N	BMI-adjusted waist-hip ratio, physical activity measurement	http://www.ebi.ac.uk/efo/EFO_0007788, http://www.ebi.ac.uk/efo/EFO_0008002	GCST004567	Genome-wide genotyping array
2017-08-18	28448500	Graff M	2017-04-27	PLoS Genet	www.ncbi.nlm.nih.gov/pubmed/28448500	Genome-wide physical activity interactions in adiposity - A meta-analysis of 200,452 adults.	Waist-to-hip ratio adjusted for BMI (joint analysis for main effect and physical activity interaction)	2,518 African American women, 83,707 European ancestry women, 1,773 Filipino ancestry women, 1,030 Indian ancestry women, 1,457 African American men, 52,993 European ancestry men, 7,648 Indian ancestry men, 5,527 European ancestry individuals	6,244 African American women, 17,531 European ancestry women, 329 African American men, 19,956 European ancestry men	6p21.1	6	43796814	VEGFA	VEGFA - LOC105375070	7422	105375070		10327	258	rs1358980-?	rs1358980	0	1358980	regulatory_region_variant	1	0.4742	1e-20	20	(EA)			Affymetrix, Illumina, Perlegen [~ 2500000] (imputed)	N	BMI-adjusted waist-hip ratio, physical activity measurement	http://www.ebi.ac.uk/efo/EFO_0007788, http://www.ebi.ac.uk/efo/EFO_0008002	GCST004567	Genome-wide genotyping array
2017-08-18	28448500	Graff M	2017-04-27	PLoS Genet	www.ncbi.nlm.nih.gov/pubmed/28448500	Genome-wide physical activity interactions in adiposity - A meta-analysis of 200,452 adults.	Waist-to-hip ratio adjusted for BMI (joint analysis for main effect and physical activity interaction)	2,518 African American women, 83,707 European ancestry women, 1,773 Filipino ancestry women, 1,030 Indian ancestry women, 1,457 African American men, 52,993 European ancestry men, 7,648 Indian ancestry men, 5,527 European ancestry individuals	6,244 African American women, 17,531 European ancestry women, 329 African American men, 19,956 European ancestry men	6p21.1	6	43790159	VEGFA	VEGFA - LOC105375070	7422	105375070		3672	6913	rs998584-?	rs998584	0	998584	regulatory_region_variant	1	0.485	1e-18	18				Affymetrix, Illumina, Perlegen [~ 2500000] (imputed)	N	BMI-adjusted waist-hip ratio, physical activity measurement	http://www.ebi.ac.uk/efo/EFO_0007788, http://www.ebi.ac.uk/efo/EFO_0008002	GCST004567	Genome-wide genotyping array
2017-08-18	28448500	Graff M	2017-04-27	PLoS Genet	www.ncbi.nlm.nih.gov/pubmed/28448500	Genome-wide physical activity interactions in adiposity - A meta-analysis of 200,452 adults.	Waist-to-hip ratio adjusted for BMI (joint analysis for main effect and physical activity interaction)	2,518 African American women, 83,707 European ancestry women, 1,773 Filipino ancestry women, 1,030 Indian ancestry women, 1,457 African American men, 52,993 European ancestry men, 7,648 Indian ancestry men, 5,527 European ancestry individuals	6,244 African American women, 17,531 European ancestry women, 329 African American men, 19,956 European ancestry men	6p21.1	6	43790159	VEGFA	VEGFA - LOC105375070	7422	105375070		3672	6913	rs998584-?	rs998584	0	998584	regulatory_region_variant	1	0.485	5e-21	20.301	(women)			Affymetrix, Illumina, Perlegen [~ 2500000] (imputed)	N	BMI-adjusted waist-hip ratio, physical activity measurement	http://www.ebi.ac.uk/efo/EFO_0007788, http://www.ebi.ac.uk/efo/EFO_0008002	GCST004567	Genome-wide genotyping array
2017-08-30	27863252	Astle WJ	2016-11-17	Cell	www.ncbi.nlm.nih.gov/pubmed/27863252	The Allelic Landscape of Human Blood Cell Trait Variation and Links to Common Complex Disease.	Sum neutrophil eosinophil counts	170,384 European ancestry individuals	NA	1p36.23	1	8853597	intergenic	RPL23AP19 - ENO1	100131143	2023		22219	7403	rs12752838-G	rs12752838	0	12752838	intergenic_variant	1	0.5035	3e-11	10.5229		0.023891	[0.017-0.031] unit increase	Affymetrix [~ 2500000] (imputed)	N	neutrophil count, eosinophil count	http://www.ebi.ac.uk/efo/EFO_0004833, http://www.ebi.ac.uk/efo/EFO_0004842	GCST004613	Genome-wide genotyping array
2017-08-30	27863252	Astle WJ	2016-11-17	Cell	www.ncbi.nlm.nih.gov/pubmed/27863252	The Allelic Landscape of Human Blood Cell Trait Variation and Links to Common Complex Disease.	Sum basophil neutrophil counts	170,143 European ancestry individuals	NA	1p36.23	1	8853597	intergenic	RPL23AP19 - ENO1	100131143	2023		22219	7403	rs12752838-G	rs12752838	0	12752838	intergenic_variant	1	0.5035	2e-11	10.699		0.0240085	[0.017-0.031] unit increase	Affymetrix [~ 2500000] (imputed)	N	neutrophil count, basophil count	http://www.ebi.ac.uk/efo/EFO_0004833, http://www.ebi.ac.uk/efo/EFO_0005090	GCST004620	Genome-wide genotyping array
2017-08-10	28443625	Justice AE	2017-04-26	Nat Commun	www.ncbi.nlm.nih.gov/pubmed/28443625	Genome-wide meta-analysis of 241,258 adults accounting for smoking behaviour identifies novel loci for obesity traits.	Waist circumference adjusted for BMI (adjusted for smoking behaviour)	97,400 European ancestry women, 63,892 European ancestry men, 5,829 European ancestry individuals, 10,500 African American/Afro-Caribbean ancestry women, 2,706 African American/Afro-Caribbean ancestry men, 1,030 Indian Asian ancestry women, 7,648 Indian Asian ancestry men, 1,793 Filipino ancestry women, 2,944 Hispanic/Latino ancestry women, 1,764 Hispanic/Latino ancestry men	21,496 European ancestry women, 24,385 European ancestry men, 118,364 European ancestry individuals, 2,326 African American/Afro-Caribbean ancestry women, 855 African American/Afro-Caribbean ancestry men	6p21.1	6	43790159	VEGFA	VEGFA - LOC105375070	7422	105375070		3672	6913	rs998584-A	rs998584	0	998584	regulatory_region_variant	1	0.4672	5e-25	24.301	(women)	0.0529	[0.043-0.063] unit increase	Affymetrix, Illumina, Perlegen [up to 2800000] (imputed)	N	smoking behavior, BMI-adjusted waist circumference	http://www.ebi.ac.uk/efo/EFO_0004318, http://www.ebi.ac.uk/efo/EFO_0007789	GCST004500	Genome-wide genotyping array
2017-08-10	28443625	Justice AE	2017-04-26	Nat Commun	www.ncbi.nlm.nih.gov/pubmed/28443625	Genome-wide meta-analysis of 241,258 adults accounting for smoking behaviour identifies novel loci for obesity traits.	Waist-to-hip ratio adjusted for BMI (adjusted for smoking behaviour)	95,362 European ancestry women, 62,085 European ancestry men, 5,829 European ancestry individuals, 10,500 African American/Afro-Caribbean ancestry women, 2,706 African American/Afro-Caribbean ancestry men, 1,030 Indian Asian ancestry women, 7,648 Indian Asian ancestry men, 1,793 Filipino ancestry women, 2,944 Hispanic/Latino ancestry women, 1,764 Hispanic/Latino ancestry men	21,496 European ancestry women, 24,385 European ancestry men, 118,364 European ancestry individuals, 2,326 African American/Afro-Caribbean ancestry women, 855 African American/Afro-Caribbean ancestry men	6p21.1	6	43796814	VEGFA	VEGFA - LOC105375070	7422	105375070		10327	258	rs1358980-T	rs1358980	0	1358980	regulatory_region_variant	1	0.4685	2e-22	21.699		0.0363	[0.029-0.044] unit increase	Affymetrix, Illumina, Perlegen [up to 2800000] (imputed)	N	smoking behavior, BMI-adjusted waist-hip ratio	http://www.ebi.ac.uk/efo/EFO_0004318, http://www.ebi.ac.uk/efo/EFO_0007788	GCST004505	Genome-wide genotyping array
2017-08-10	28443625	Justice AE	2017-04-26	Nat Commun	www.ncbi.nlm.nih.gov/pubmed/28443625	Genome-wide meta-analysis of 241,258 adults accounting for smoking behaviour identifies novel loci for obesity traits.	Waist-to-hip ratio adjusted for BMI (adjusted for smoking behaviour)	95,362 European ancestry women, 62,085 European ancestry men, 5,829 European ancestry individuals, 10,500 African American/Afro-Caribbean ancestry women, 2,706 African American/Afro-Caribbean ancestry men, 1,030 Indian Asian ancestry women, 7,648 Indian Asian ancestry men, 1,793 Filipino ancestry women, 2,944 Hispanic/Latino ancestry women, 1,764 Hispanic/Latino ancestry men	21,496 European ancestry women, 24,385 European ancestry men, 118,364 European ancestry individuals, 2,326 African American/Afro-Caribbean ancestry women, 855 African American/Afro-Caribbean ancestry men	6p21.1	6	43796814	VEGFA	VEGFA - LOC105375070	7422	105375070		10327	258	rs1358980-T	rs1358980	0	1358980	regulatory_region_variant	1	0.4685	2e-26	25.699	(women)	0.0532	[0.043-0.063] unit increase	Affymetrix, Illumina, Perlegen [up to 2800000] (imputed)	N	smoking behavior, BMI-adjusted waist-hip ratio	http://www.ebi.ac.uk/efo/EFO_0004318, http://www.ebi.ac.uk/efo/EFO_0007788	GCST004505	Genome-wide genotyping array
2017-08-10	28443625	Justice AE	2017-04-26	Nat Commun	www.ncbi.nlm.nih.gov/pubmed/28443625	Genome-wide meta-analysis of 241,258 adults accounting for smoking behaviour identifies novel loci for obesity traits.	Waist-to-hip ratio adjusted for BMI in non-smokers	75,379 European ancestry women, 45,811 European ancestry men, 4,856 European ancestry individuals, 8,799 African American/Afro-Caribbean ancestry women, 1,803 African American/Afro-Caribbean ancestry men, 1,020 Indian Asian ancestry women, 6,691 Indian Asian ancestry men, 1,526 Filipino ancestry women, 2,469 Hispanic/Latino ancestry women, 1,318 Hispanic/Latino ancestry men	16,011 European ancestry women, 17,912 European ancestry men, 105,218 European ancestry individuals, 2,073 African American/Afro-Caribbean ancestry women, 647 African American/Afro-Caribbean ancestry men	6p21.1	6	43796814	VEGFA	VEGFA - LOC105375070	7422	105375070		10327	258	rs1358980-T	rs1358980	0	1358980	regulatory_region_variant	1	0.4685	1e-07	7		0.0154	[0.0097-0.0211] unit increase	Affymetrix, Illumina, Perlegen [up to 2800000] (imputed)	N	BMI-adjusted waist-hip ratio	http://www.ebi.ac.uk/efo/EFO_0007788	GCST004508	Genome-wide genotyping array
2017-08-10	28443625	Justice AE	2017-04-26	Nat Commun	www.ncbi.nlm.nih.gov/pubmed/28443625	Genome-wide meta-analysis of 241,258 adults accounting for smoking behaviour identifies novel loci for obesity traits.	Waist-to-hip ratio adjusted for BMI in non-smokers	75,379 European ancestry women, 45,811 European ancestry men, 4,856 European ancestry individuals, 8,799 African American/Afro-Caribbean ancestry women, 1,803 African American/Afro-Caribbean ancestry men, 1,020 Indian Asian ancestry women, 6,691 Indian Asian ancestry men, 1,526 Filipino ancestry women, 2,469 Hispanic/Latino ancestry women, 1,318 Hispanic/Latino ancestry men	16,011 European ancestry women, 17,912 European ancestry men, 105,218 European ancestry individuals, 2,073 African American/Afro-Caribbean ancestry women, 647 African American/Afro-Caribbean ancestry men	6p21.1	6	43796814	VEGFA	VEGFA - LOC105375070	7422	105375070		10327	258	rs1358980-T	rs1358980	0	1358980	regulatory_region_variant	1	0.4685	2e-08	7.69897	(women)	0.0193	[0.013-0.026] unit increase	Affymetrix, Illumina, Perlegen [up to 2800000] (imputed)	N	BMI-adjusted waist-hip ratio	http://www.ebi.ac.uk/efo/EFO_0007788	GCST004508	Genome-wide genotyping array
2017-08-30	27863252	Astle WJ	2016-11-17	Cell	www.ncbi.nlm.nih.gov/pubmed/27863252	The Allelic Landscape of Human Blood Cell Trait Variation and Links to Common Complex Disease.	Granulocyte count	169,822 European ancestry individuals	NA	1p36.23	1	8853597	intergenic	RPL23AP19 - ENO1	100131143	2023		22219	7403	rs12752838-G	rs12752838	0	12752838	intergenic_variant	1	0.5035	1e-11	11		0.0242906	[0.017-0.031] unit increase	Affymetrix [~ 2500000] (imputed)	N	granulocyte count	http://www.ebi.ac.uk/efo/EFO_0007987	GCST004614	Genome-wide genotyping array
2017-08-30	27863252	Astle WJ	2016-11-17	Cell	www.ncbi.nlm.nih.gov/pubmed/27863252	The Allelic Landscape of Human Blood Cell Trait Variation and Links to Common Complex Disease.	Hematocrit	173,039 European ancestry individuals	NA	6p21.1	6	43763914	intergenic	LOC100132242 - VEGFA	100132242	7422		57157	6295	rs78003500-T	rs78003500	0	78003500	intergenic_variant	1	0.057	1e-16	16		0.0636029	[0.049-0.079] unit decrease	Affymetrix [~ 2500000] (imputed)	N	hematocrit	http://www.ebi.ac.uk/efo/EFO_0004348	GCST004604	Genome-wide genotyping array
2017-08-30	27863252	Astle WJ	2016-11-17	Cell	www.ncbi.nlm.nih.gov/pubmed/27863252	The Allelic Landscape of Human Blood Cell Trait Variation and Links to Common Complex Disease.	Hematocrit	173,039 European ancestry individuals	NA	6p21.1	6	43774889	VEGFA	VEGFA			7422			rs833070-C	rs833070	0	833070	non_coding_transcript_exon_variant	0	0.4996	3e-22	21.5229		0.0341562	[0.027-0.041] unit decrease	Affymetrix [~ 2500000] (imputed)	N	hematocrit	http://www.ebi.ac.uk/efo/EFO_0004348	GCST004604	Genome-wide genotyping array
2017-07-18	28240269	Suhre K	2017-02-27	Nat Commun	www.ncbi.nlm.nih.gov/pubmed/28240269	Connecting genetic risk to disease end points through the human blood plasma proteome.	Blood protein levels	997 European ancestry individuals	338 Arab, South Asian and Filipino ancestry individuals	6p21.33	6	31960914	CYP21A2, NELFE, DXO, TNXB, C2, C2-AS1, XXbac-BPG116M5.17, CFB, MIR1236, SKIV2L, STK19, C4A, C4B, C4B-AS1, RNA5SP206	SKIV2L			6499			rs2280774-A	rs2280774	0	2280774	intron_variant	0	0.370594	8e-29	28.0969	(Complement C4b)	0.5048	[0.42-0.59] unit decrease	Affymetrix [509946]	N	complement C4b measurement	http://www.ebi.ac.uk/efo/EFO_0008092	GCST004365	Genome-wide genotyping array
2017-07-18	28240269	Suhre K	2017-02-27	Nat Commun	www.ncbi.nlm.nih.gov/pubmed/28240269	Connecting genetic risk to disease end points through the human blood plasma proteome.	Blood protein levels	997 European ancestry individuals	338 Arab, South Asian and Filipino ancestry individuals	6p21.33	6	31973780	SKIV2L, C4B, TNXB, DXO, STK19, C4A, C4A-AS1, CYP21A1P, TNXA, AL645922.1, STK19B, CYP21A2, C4B-AS1	STK19			8859			rs387608-A	rs387608	0	387608	intron_variant	0	0.121486	3e-25	24.5229	(gp41 C34 peptide, HIV)	0.6703	[0.55-0.79] unit increase	Affymetrix [509946]	N	gp41 C34 peptide, HIV measurement	http://www.ebi.ac.uk/efo/EFO_0008140	GCST004365	Genome-wide genotyping array
2017-07-18	28240269	Suhre K	2017-02-27	Nat Commun	www.ncbi.nlm.nih.gov/pubmed/28240269	Connecting genetic risk to disease end points through the human blood plasma proteome.	Blood protein levels	997 European ancestry individuals	338 Arab, South Asian and Filipino ancestry individuals	2q31.1	2	172540076	PDK1, AC093818.1, ITGA6	LOC101929947			101929947			rs12052479-A	rs12052479	0	12052479	intron_variant	0	0.211403	2e-28	27.699	(EA, [Pyruvate dehydrogenase (acetyl-transferring)] kinase isozyme 1, mitochondrial)	0.5718	[0.47-0.67] unit decrease	Affymetrix [509946]	N	[Pyruvate dehydrogenase acetyl-transferring] kinase isozyme 1, mitochondrial measurement	http://www.ebi.ac.uk/efo/EFO_0008010	GCST004365	Genome-wide genotyping array
2017-07-18	28240269	Suhre K	2017-02-27	Nat Commun	www.ncbi.nlm.nih.gov/pubmed/28240269	Connecting genetic risk to disease end points through the human blood plasma proteome.	Blood protein levels	997 European ancestry individuals	338 Arab, South Asian and Filipino ancestry individuals	9p13.3	9	35841786	RP11-112J3.16, NPR2, SPAG8, TMEM8B, HINT2, FAM221B, OR13E1P, LINC00950	TMEM8B			51754			rs2236293-A	rs2236293	0	2236293	missense_variant	0	0.441028	5e-14	13.301	(EA, Hemojuvelin)	0.3281	[0.24-0.41] unit decrease	Affymetrix [509946]	N	hemojuvelin measurement	http://www.ebi.ac.uk/efo/EFO_0008148	GCST004365	Genome-wide genotyping array
2017-08-30	27863252	Astle WJ	2016-11-17	Cell	www.ncbi.nlm.nih.gov/pubmed/27863252	The Allelic Landscape of Human Blood Cell Trait Variation and Links to Common Complex Disease.	Red blood cell count	172,952 European ancestry individuals	NA	6p21.1	6	43774889	VEGFA	VEGFA			7422			rs833070-C	rs833070	0	833070	non_coding_transcript_exon_variant	0	0.4996	3e-16	15.5229		0.0289477	[0.022-0.036] unit decrease	Affymetrix [~ 2500000] (imputed)	N	erythrocyte count	http://www.ebi.ac.uk/efo/EFO_0004305	GCST004601	Genome-wide genotyping array
2017-08-22	28448500	Graff M	2017-04-27	PLoS Genet	www.ncbi.nlm.nih.gov/pubmed/28448500	Genome-wide physical activity interactions in adiposity - A meta-analysis of 200,452 adults.	Waist-to-hip ratio adjusted for BMI in active individuals	1,957 African American women, 1,421 Filipino ancestry women, 305 Indian ancestry women, 65,539 European ancestry women, 1,206 African American men, 2,029 Indian ancestry men, 41,673 European ancestry men, 4,819 European ancestry individuals	4,807 African American women, 12,347 European ancestry women, 265 African American men, 14,540 European ancestry men	6p21.1	6	43790159	VEGFA	VEGFA - LOC105375070	7422	105375070		3672	6913	rs998584-A	rs998584	0	998584	regulatory_region_variant	1	0.4844	4e-18	17.3979	(women)	0.0556	[0.043-0.068] unit increase	Affymetrix, Illumina, Perlegen [~ 2500000] (imputed)	N	BMI-adjusted waist-hip ratio, physical activity measurement	http://www.ebi.ac.uk/efo/EFO_0007788, http://www.ebi.ac.uk/efo/EFO_0008002	GCST004578	Genome-wide genotyping array
2017-08-22	28448500	Graff M	2017-04-27	PLoS Genet	www.ncbi.nlm.nih.gov/pubmed/28448500	Genome-wide physical activity interactions in adiposity - A meta-analysis of 200,452 adults.	Waist-to-hip ratio adjusted for body mass index	2,518 African American women, 83,707 European ancestry women, 1,773 Filipino ancestry women, 1,030 Indian ancestry women, 1,457 African American men, 52,993 European ancestry men, 7,648 Indian ancestry men, 5,527 European ancestry individuals	6,244 African American women, 17,531 European ancestry women, 329 African American men, 19,956 European ancestry men	6p21.1	6	43790159	VEGFA	VEGFA - LOC105375070	7422	105375070		3672	6913	rs998584-A	rs998584	0	998584	regulatory_region_variant	1	0.485	3e-21	20.5229	(women)	0.0503	[0.04-0.061] unit increase	Affymetrix, Illumina, Perlegen [~ 2500000] (imputed)	N	BMI-adjusted waist-hip ratio, physical activity measurement	http://www.ebi.ac.uk/efo/EFO_0007788, http://www.ebi.ac.uk/efo/EFO_0008002	GCST004576	Genome-wide genotyping array
2017-08-30	27863252	Astle WJ	2016-11-17	Cell	www.ncbi.nlm.nih.gov/pubmed/27863252	The Allelic Landscape of Human Blood Cell Trait Variation and Links to Common Complex Disease.	Reticulocyte fraction of red cells	170,690 European ancestry individuals	NA	6p21.1	6	43789345	VEGFA	VEGFA - LOC105375070	7422	105375070		2858	7727	rs4711750-A	rs4711750	0	4711750	intergenic_variant	1	0.4998	7e-11	10.1549		0.0233458	[0.016-0.03] unit increase	Affymetrix [~ 2500000] (imputed)	N	reticulocyte count	http://www.ebi.ac.uk/efo/EFO_0007986	GCST004619	Genome-wide genotyping array
2017-08-30	27863252	Astle WJ	2016-11-17	Cell	www.ncbi.nlm.nih.gov/pubmed/27863252	The Allelic Landscape of Human Blood Cell Trait Variation and Links to Common Complex Disease.	White blood cell count (basophil)	171,846 European ancestry individuals	NA	1p36.23	1	8857340	ENO1	RPL23AP19 - ENO1	100131143	2023		25962	3660	rs79565040-TTA	rs79565040	0	79565040	intergenic_variant	1	0.5023	1e-09	9		0.0212135	[0.014-0.028] unit increase	Affymetrix [~ 2500000] (imputed)	N	basophil count	http://www.ebi.ac.uk/efo/EFO_0005090	GCST004618	Genome-wide genotyping array
2017-09-15	28654678	Mandage R	2017-06-27	PLoS One	www.ncbi.nlm.nih.gov/pubmed/28654678	Genetic factors affecting EBV copy number in lymphoblastoid cell lines derived from the 1000 Genome Project samples.	Epstein-Barr virus copy number in lymphoblastoid cell lines	389 East Asian ancestry individuals, 189 South Asian ancestry individuals, 492 European ancestry individuals, 467 Sub-Saharan African ancestry individuals, 59 African American individuals, 157 Hispanic/Latino individuals	NA	1p13.1	1	116037356	SLC22A15	SLC22A15			55356			rs80274284-?	rs80274284	0	80274284	missense_variant	0	NR	1e-06	6	(East and South Asian)			NR [at least 880000]	N	Epstein-Barr virus infection	http://www.ebi.ac.uk/efo/EFO_0000769	GCST004735	Genome-wide genotyping array
2017-07-18	28240269	Suhre K	2017-02-27	Nat Commun	www.ncbi.nlm.nih.gov/pubmed/28240269	Connecting genetic risk to disease end points through the human blood plasma proteome.	Blood protein levels	997 European ancestry individuals	338 Arab, South Asian and Filipino ancestry individuals	6p21.33	6	31960914	CYP21A2, NELFE, DXO, TNXB, C2, C2-AS1, XXbac-BPG116M5.17, CFB, MIR1236, SKIV2L, STK19, C4A, C4B, C4B-AS1, RNA5SP206	SKIV2L			6499			rs2280774-A	rs2280774	0	2280774	intron_variant	0	0.370594	8e-12	11.0969	(EA, gp41 C34 peptide, HIV)	0.3064	[0.22-0.39] unit decrease	Affymetrix [509946]	N	gp41 C34 peptide, HIV measurement	http://www.ebi.ac.uk/efo/EFO_0008140	GCST004365	Genome-wide genotyping array
2017-08-30	27863252	Astle WJ	2016-11-17	Cell	www.ncbi.nlm.nih.gov/pubmed/27863252	The Allelic Landscape of Human Blood Cell Trait Variation and Links to Common Complex Disease.	Reticulocyte count	170,641 European ancestry individuals	NA	6p21.1	6	43790159	VEGFA	VEGFA - LOC105375070	7422	105375070		3672	6913	rs998584-A	rs998584	0	998584	regulatory_region_variant	1	0.4816	3e-13	12.5229		0.0263027	[0.019-0.033] unit increase	Affymetrix [~ 2500000] (imputed)	N	reticulocyte count	http://www.ebi.ac.uk/efo/EFO_0007986	GCST004622	Genome-wide genotyping array
2017-08-30	27863252	Astle WJ	2016-11-17	Cell	www.ncbi.nlm.nih.gov/pubmed/27863252	The Allelic Landscape of Human Blood Cell Trait Variation and Links to Common Complex Disease.	Plateletcrit	164,339 European ancestry individuals	NA	1p36.23	1	8857043	ENO1	RPL23AP19 - ENO1	100131143	2023		25665	3957	rs11121246-G	rs11121246	0	11121246	intergenic_variant	1	0.5001	3e-16	15.5229		0.0297966	[0.023-0.037] unit increase	Affymetrix [~ 2500000] (imputed)	N	platelet crit	http://www.ebi.ac.uk/efo/EFO_0007985	GCST004607	Genome-wide genotyping array
2017-08-30	27863252	Astle WJ	2016-11-17	Cell	www.ncbi.nlm.nih.gov/pubmed/27863252	The Allelic Landscape of Human Blood Cell Trait Variation and Links to Common Complex Disease.	Plateletcrit	164,339 European ancestry individuals	NA	17p13.3	17	2055242	HIC1	HIC1			3090			rs4455005-A	rs4455005	0	4455005	splice_region_variant	0	0.6408	4e-24	23.3979		0.0390355	[0.031-0.047] unit decrease	Affymetrix [~ 2500000] (imputed)	N	platelet crit	http://www.ebi.ac.uk/efo/EFO_0007985	GCST004607	Genome-wide genotyping array
2017-08-30	27863252	Astle WJ	2016-11-17	Cell	www.ncbi.nlm.nih.gov/pubmed/27863252	The Allelic Landscape of Human Blood Cell Trait Variation and Links to Common Complex Disease.	Platelet count	166,066 European ancestry individuals	NA	17p13.3	17	2055242	HIC1	HIC1			3090			rs4455005-A	rs4455005	0	4455005	splice_region_variant	0	0.6408	4e-15	14.3979		0.0302204	[0.023-0.038] unit decrease	Affymetrix [~ 2500000] (imputed)	N	platelet count	http://www.ebi.ac.uk/efo/EFO_0004309	GCST004603	Genome-wide genotyping array
2017-08-30	27863252	Astle WJ	2016-11-17	Cell	www.ncbi.nlm.nih.gov/pubmed/27863252	The Allelic Landscape of Human Blood Cell Trait Variation and Links to Common Complex Disease.	Red cell distribution width	171,529 European ancestry individuals	NA	17q21.31	17	46556164	ARL17A	LRRC37A2, ARL17A			474170, 51326			rs62073356-C	rs62073356	0	62073356	3_prime_UTR_variant	0	0.5771	3e-32	31.5229		0.0478185	[0.04-0.056] unit decrease	Affymetrix [~ 2500000] (imputed)	N	red blood cell distribution width	http://www.ebi.ac.uk/efo/EFO_0005192	GCST004621	Genome-wide genotyping array
2017-08-30	27863252	Astle WJ	2016-11-17	Cell	www.ncbi.nlm.nih.gov/pubmed/27863252	The Allelic Landscape of Human Blood Cell Trait Variation and Links to Common Complex Disease.	White blood cell count	172,435 European ancestry individuals	NA	6p21.1	6	43790159	VEGFA	VEGFA - LOC105375070	7422	105375070		3672	6913	rs998584-A	rs998584	0	998584	regulatory_region_variant	1	0.4818	7e-09	8.1549		0.0208048	[0.014-0.028] unit increase	Affymetrix [~ 2500000] (imputed)	N	leukocyte count	http://www.ebi.ac.uk/efo/EFO_0004308	GCST004610	Genome-wide genotyping array
2017-08-30	27863252	Astle WJ	2016-11-17	Cell	www.ncbi.nlm.nih.gov/pubmed/27863252	The Allelic Landscape of Human Blood Cell Trait Variation and Links to Common Complex Disease.	High light scatter reticulocyte count	170,761 European ancestry individuals	NA	6p21.1	6	43792590	intergenic	VEGFA - LOC105375070	7422	105375070		6103	4482	rs11967262-G	rs11967262	0	11967262	intergenic_variant	1	0.4889	5e-13	12.301		0.0259432	[0.019-0.033] unit increase	Affymetrix [~ 2500000] (imputed)	N	reticulocyte count	http://www.ebi.ac.uk/efo/EFO_0007986	GCST004611	Genome-wide genotyping array
2017-08-30	27863252	Astle WJ	2016-11-17	Cell	www.ncbi.nlm.nih.gov/pubmed/27863252	The Allelic Landscape of Human Blood Cell Trait Variation and Links to Common Complex Disease.	High light scatter reticulocyte percentage of red cells	170,763 European ancestry individuals	NA	6p21.1	6	43789345	VEGFA	VEGFA - LOC105375070	7422	105375070		2858	7727	rs4711750-A	rs4711750	0	4711750	intergenic_variant	1	0.4997	5e-11	10.301		0.0234279	[0.016-0.03] unit increase	Affymetrix [~ 2500000] (imputed)	N	reticulocyte count	http://www.ebi.ac.uk/efo/EFO_0007986	GCST004612	Genome-wide genotyping array
2018-01-29	29198719	Shaffer JR	2017-11-30	Am J Hum Genet	www.ncbi.nlm.nih.gov/pubmed/29198719	Multiethnic GWAS Reveals Polygenic Architecture of Earlobe Attachment.	Lobe attachment (rater-scored or self-reported)	66,741 European ancestry individuals, 5,062 Hispanic individuals, 2,857 Han Chinese ancestry individuals	NA	10p11.22	10	33895135	NR	RPL23P11 - PARD3	100271297	56288		30412	214425	rs1757476-?	rs1757476	0	1757476	intergenic_variant	1	NR	6e-10	9.22185				Illumina [at least 7383741] (imputed)	N	lobe attachment	http://www.ebi.ac.uk/efo/EFO_0007667	GCST005192	Genome-wide genotyping array
2018-06-22	29489655	Liu X	2018-03-01	Medicine (Baltimore)	www.ncbi.nlm.nih.gov/pubmed/29489655	Genome-wide association study of maternal genetic effects and parent-of-origin effects on food allergy.	Milk allergy (maternal genetic effects)	275 European ancestry complete and incomplete trios	NA	16p13.3	16	4624148	MGRN1	MGRN1			23295			rs3848374-?	rs3848374	0	3848374	intron_variant	0	NR	4e-06	5.39794				Illumina [NR]	N	milk allergy measurement, parental genotype effect measurement	http://www.ebi.ac.uk/efo/EFO_0007019, http://www.ebi.ac.uk/efo/EFO_0005939	GCST005722	Genome-wide genotyping array
2018-07-28	29403010	Kanai M	2018-02-05	Nat Genet	www.ncbi.nlm.nih.gov/pubmed/29403010	Genetic analysis of quantitative traits in the Japanese population links cell types to complex human diseases.	High density lipoprotein cholesterol levels	70,657 Japanese ancestry individuals	NA	6p21.1	6	43796814	VEGFA, LINC01512	VEGFA - LOC105375070	7422	105375070		10327	258	rs1358980-?	rs1358980	0	1358980	regulatory_region_variant	1	NR	3e-09	8.52288		0.0313	[0.021-0.042] unit decrease novel	Illumina [6108953] (imputed)	N	high density lipoprotein cholesterol measurement	http://www.ebi.ac.uk/efo/EFO_0004612	GCST006005	Genome-wide genotyping array
2018-07-28	29403010	Kanai M	2018-02-05	Nat Genet	www.ncbi.nlm.nih.gov/pubmed/29403010	Genetic analysis of quantitative traits in the Japanese population links cell types to complex human diseases.	Red blood cell count	108,794 Japanese ancestry individuals	NA	6p21.1	6	43764117	NR	LOC100132242 - VEGFA	100132242	7422		57360	6092	rs833058-?	rs833058	0	833058	intergenic_variant	1	NR	1e-08	8		0.02739	[0.018-0.037] unit increase novel	Illumina [6108953] (imputed)	N	erythrocyte count	http://www.ebi.ac.uk/efo/EFO_0004305	GCST005996	Genome-wide genotyping array
2018-03-05	29304378	Medina-Gomez C	2018-01-04	Am J Hum Genet	www.ncbi.nlm.nih.gov/pubmed/29304378	Life-Course Genome-wide Association Study Meta-analysis of Total Body BMD and Assessment of Age-Specific Effects.	Total body bone mineral density	56,284 European ancestry individuals, up to 1,333 African American individuals, up to 9,328 admixed individuals	NA	17p13.3	17	2055315	NR	HIC1			3090			rs4480845-T	rs4480845	0	4480845	intron_variant	0	0.3774	3e-08	7.52288		0.0334	unit decrease	Affymetrix, Illumina [~ 23700000] (imputed)	N	bone density	http://www.ebi.ac.uk/efo/EFO_0003923	GCST005348	Genome-wide genotyping array
2018-07-05	29875488	Sun BB	2018-06-06	Nature	www.ncbi.nlm.nih.gov/pubmed/29875488	Genomic atlas of the human plasma proteome.	Blood protein levels	3,301 European ancestry individuals	NA	17q11.2	17	28367840	VTN	VTN			7448			rs704-A	rs704	0	704	missense_variant	0	0.467	2e-85	84.699	([Pyruvate dehydrogenase (acetyl-transferring)] kinase isozyme 1, mitochondrial, PDK1.5227.60.3)	0.46	[0.42-0.5] unit increase	Affymetrix [10572788] (imputed)	N	blood protein measurement	http://www.ebi.ac.uk/efo/EFO_0007937	GCST005806	Genome-wide genotyping array
2018-07-05	29875488	Sun BB	2018-06-06	Nature	www.ncbi.nlm.nih.gov/pubmed/29875488	Genomic atlas of the human plasma proteome.	Blood protein levels	3,301 European ancestry individuals	NA	22q12.3	22	36242659	APOL1	APOL2 - APOL1	23780	8542		2705	10412	rs71314970-T	rs71314970	0	71314970	intergenic_variant	1	0.106	4e-19	18.3979	(Apolipoprotein L1, APOL1.11510.31.3)	0.37	[0.29-0.45] unit decrease	Affymetrix [10572788] (imputed)	N	blood protein measurement	http://www.ebi.ac.uk/efo/EFO_0007937	GCST005806	Genome-wide genotyping array
2018-07-05	29875488	Sun BB	2018-06-06	Nature	www.ncbi.nlm.nih.gov/pubmed/29875488	Genomic atlas of the human plasma proteome.	Blood protein levels	3,301 European ancestry individuals	NA	16q22.2	16	72044144	TXNL4B	DHODH - TXNL4B	1723	54957		16485	117	rs763665-T	rs763665	0	763665	intergenic_variant	1	0.164	7e-82	81.1549	(Apolipoprotein L1, APOL1.11510.31.3)	0.62	[0.56-0.68] unit increase	Affymetrix [10572788] (imputed)	N	blood protein measurement	http://www.ebi.ac.uk/efo/EFO_0007937	GCST005806	Genome-wide genotyping array
2018-07-05	29875488	Sun BB	2018-06-06	Nature	www.ncbi.nlm.nih.gov/pubmed/29875488	Genomic atlas of the human plasma proteome.	Blood protein levels	3,301 European ancestry individuals	NA	20p11.21	20	24995199	APMAP	APMAP - ACSS1	57136	84532		2225	11031	rs8125909-C	rs8125909	0	8125909	regulatory_region_variant	1	0.132	3e-13	12.5229	(Tyrosine-protein phosphatase non-receptor type 4, PTPN4.14254.27.3)	0.27	[0.19-0.35] unit increase	Affymetrix [10572788] (imputed)	N	blood protein measurement	http://www.ebi.ac.uk/efo/EFO_0007937	GCST005806	Genome-wide genotyping array
2018-07-05	29875488	Sun BB	2018-06-06	Nature	www.ncbi.nlm.nih.gov/pubmed/29875488	Genomic atlas of the human plasma proteome.	Blood protein levels	3,301 European ancestry individuals	NA	4q13.3	4	73852384	PF4V1	PPBPP1 - PF4V1	728045	5197		3131	912	rs872914-A	rs872914	0	872914	intergenic_variant	1	0.708	6e-12	11.2218	(Phosphoglycerate kinase 1, PGK1.5020.50.1)	0.18	[0.12-0.24] unit decrease	Affymetrix [10572788] (imputed)	N	blood protein measurement	http://www.ebi.ac.uk/efo/EFO_0007937	GCST005806	Genome-wide genotyping array
2018-07-05	29875488	Sun BB	2018-06-06	Nature	www.ncbi.nlm.nih.gov/pubmed/29875488	Genomic atlas of the human plasma proteome.	Blood protein levels	3,301 European ancestry individuals	NA	19p13.12	19	15466006	RASAL3	RASAL3 - PGLYRP2	64926	114770		1435	2639	rs919791-A	rs919791	0	919791	intergenic_variant	1	0.214	2e-13	12.699	(Phosphoglycerate kinase 1, PGK1.5020.50.1)	0.22	[0.16-0.28] unit decrease	Affymetrix [10572788] (imputed)	N	blood protein measurement	http://www.ebi.ac.uk/efo/EFO_0007937	GCST005806	Genome-wide genotyping array
2018-07-28	29403010	Kanai M	2018-02-05	Nat Genet	www.ncbi.nlm.nih.gov/pubmed/29403010	Genetic analysis of quantitative traits in the Japanese population links cell types to complex human diseases.	Creatinine levels	142,097 Japanese ancestry individuals	NA	6p21.1	6	43838872	VEGFA, LINC01512	LOC107986598			107986598			rs881858-?	rs881858	0	881858	intron_variant	0	NR	4e-09	8.39794		0.03291	[0.022-0.044] unit increase novel	Illumina [6108953] (imputed)	N	serum creatinine measurement	http://www.ebi.ac.uk/efo/EFO_0004518	GCST005985	Genome-wide genotyping array
2018-07-28	29403010	Kanai M	2018-02-05	Nat Genet	www.ncbi.nlm.nih.gov/pubmed/29403010	Genetic analysis of quantitative traits in the Japanese population links cell types to complex human diseases.	Glomerular filtration rate	143,658 Japanese ancestry individuals	NA	6p21.1	6	43838872	VEGFA, LINC01512	LOC107986598			107986598			rs881858-?	rs881858	0	881858	intron_variant	0	NR	3e-08	7.52288		0.03157	[0.02-0.043] unit decrease novel	Illumina [6108953] (imputed)	N	glomerular filtration rate	http://www.ebi.ac.uk/efo/EFO_0005208	GCST005984	Genome-wide genotyping array
2018-07-28	29403010	Kanai M	2018-02-05	Nat Genet	www.ncbi.nlm.nih.gov/pubmed/29403010	Genetic analysis of quantitative traits in the Japanese population links cell types to complex human diseases.	Triglyceride levels	105,597 Japanese ancestry individuals	NA				VEGFA, LINC01512							rs2146324-?	rs2146324	0	2146324		1	NR	1e-10	10		0.04857	[0.034-0.063] unit increase novel	Illumina [6108953] (imputed)	N	triglyceride measurement	http://www.ebi.ac.uk/efo/EFO_0004530	GCST006003	Genome-wide genotyping array
2018-07-05	29875488	Sun BB	2018-06-06	Nature	www.ncbi.nlm.nih.gov/pubmed/29875488	Genomic atlas of the human plasma proteome.	Blood protein levels	3,301 European ancestry individuals	NA	10q24.2	10	100045685	NR	CPN1			1369			rs11599750-T	rs11599750	0	11599750	intron_variant	0	0.408	3e-33	32.5229	(Apolipoprotein L1, APOL1.9506.10.3)	0.3	[0.26-0.34] unit decrease	Affymetrix [10572788] (imputed)	N	blood protein measurement	http://www.ebi.ac.uk/efo/EFO_0007937	GCST005806	Genome-wide genotyping array
2018-07-05	29875488	Sun BB	2018-06-06	Nature	www.ncbi.nlm.nih.gov/pubmed/29875488	Genomic atlas of the human plasma proteome.	Blood protein levels	3,301 European ancestry individuals	NA	6p21.1	6	43964486	NR	LINC01512 - LOC101929705	100132354	101929705		26279	31237	rs11757903-A	rs11757903	0	11757903	intergenic_variant	1	0.475	2e-223	222.699	(Vascular endothelial growth factor A, isoform 121, VEGFA.14032.2.3)	0.72	[0.68-0.76] unit decrease	Affymetrix [10572788] (imputed)	N	blood protein measurement	http://www.ebi.ac.uk/efo/EFO_0007937	GCST005806	Genome-wide genotyping array
2018-07-05	29875488	Sun BB	2018-06-06	Nature	www.ncbi.nlm.nih.gov/pubmed/29875488	Genomic atlas of the human plasma proteome.	Blood protein levels	3,301 European ancestry individuals	NA	12p13.31	12	7073801	C1S	C1S - C1R	716	715		2769	6408	rs12368181-G	rs12368181	0	12368181	intergenic_variant	1	0.133	2e-17	16.699	(Tyrosine-protein phosphatase non-receptor type 4, PTPN4.14254.27.3)	0.31	[0.23-0.39] unit decrease	Affymetrix [10572788] (imputed)	N	blood protein measurement	http://www.ebi.ac.uk/efo/EFO_0007937	GCST005806	Genome-wide genotyping array
2018-07-05	29875488	Sun BB	2018-06-06	Nature	www.ncbi.nlm.nih.gov/pubmed/29875488	Genomic atlas of the human plasma proteome.	Blood protein levels	3,301 European ancestry individuals	NA	6p21.33	6	32037887	NR	C4B - CYP21A2	721	1589		2469	429	rs140491239-T	rs140491239	1	6906026	intergenic_variant	1	0.064	1e-23	23	(Trypsin-3, PRSS3.3479.71.2)	0.5	[0.4-0.6] unit decrease	Affymetrix [10572788] (imputed)	N	blood protein measurement	http://www.ebi.ac.uk/efo/EFO_0007937	GCST005806	Genome-wide genotyping array
2018-07-05	29875488	Sun BB	2018-06-06	Nature	www.ncbi.nlm.nih.gov/pubmed/29875488	Genomic atlas of the human plasma proteome.	Blood protein levels	3,301 European ancestry individuals	NA	16q22.2	16	72072066	HP	TXNL4B, HPR			54957, 3250			rs217184-C	rs217184	0	217184	intron_variant	0	0.196	1e-18	18	(Apolipoprotein L1, APOL1.11510.31.3)	0.27	[0.21-0.33] unit increase	Affymetrix [10572788] (imputed)	N	blood protein measurement	http://www.ebi.ac.uk/efo/EFO_0007937	GCST005806	Genome-wide genotyping array
2018-07-05	29875488	Sun BB	2018-06-06	Nature	www.ncbi.nlm.nih.gov/pubmed/29875488	Genomic atlas of the human plasma proteome.	Blood protein levels	3,301 European ancestry individuals	NA	20p11.21	20	24943437	CST7	LOC105372578 - CST7	105372578	8530		10452	5793	rs227646-A	rs227646	0	227646	intergenic_variant	1	0.131	3e-13	12.5229	(Tyrosine-protein phosphatase non-receptor type 4, PTPN4.14254.27.3)	0.27	[0.19-0.35] unit increase	Affymetrix [10572788] (imputed)	N	blood protein measurement	http://www.ebi.ac.uk/efo/EFO_0007937	GCST005806	Genome-wide genotyping array
2018-07-05	29875488	Sun BB	2018-06-06	Nature	www.ncbi.nlm.nih.gov/pubmed/29875488	Genomic atlas of the human plasma proteome.	Blood protein levels	3,301 European ancestry individuals	NA	22q12.3	22	36265106	APOL1	APOL1			8542			rs28480494-A	rs28480494	0	28480494	intron_variant	0	0.813	2e-23	22.699	(CDGSH iron-sulfur domain-containing protein 1, CISD1.7745.3.3)	0.31	[0.25-0.37] unit decrease	Affymetrix [10572788] (imputed)	N	blood protein measurement	http://www.ebi.ac.uk/efo/EFO_0007937	GCST005806	Genome-wide genotyping array
2018-07-05	29875488	Sun BB	2018-06-06	Nature	www.ncbi.nlm.nih.gov/pubmed/29875488	Genomic atlas of the human plasma proteome.	Blood protein levels	3,301 European ancestry individuals	NA	3q27.3	3	186620775	AHSG	AHSG			197			rs35457250-T	rs35457250	0	35457250	missense_variant	0	0.009	5e-18	17.301	(Gremlin-2, GREM2.5598.3.3)	1.12	[0.87-1.37] unit increase	Affymetrix [10572788] (imputed)	N	blood protein measurement	http://www.ebi.ac.uk/efo/EFO_0007937	GCST005806	Genome-wide genotyping array
2018-07-05	29875488	Sun BB	2018-06-06	Nature	www.ncbi.nlm.nih.gov/pubmed/29875488	Genomic atlas of the human plasma proteome.	Blood protein levels	3,301 European ancestry individuals	NA	8q23.1	8	105570896	ZFPM2	ZFPM2			23414			rs4734879-G	rs4734879	0	4734879	intron_variant	0	0.269	7e-30	29.1549	(Vascular endothelial growth factor A, isoform 121, VEGFA.14032.2.3)	0.31	[0.25-0.37] unit decrease	Affymetrix [10572788] (imputed)	N	blood protein measurement	http://www.ebi.ac.uk/efo/EFO_0007937	GCST005806	Genome-wide genotyping array
2018-07-05	29875488	Sun BB	2018-06-06	Nature	www.ncbi.nlm.nih.gov/pubmed/29875488	Genomic atlas of the human plasma proteome.	Blood protein levels	3,301 European ancestry individuals	NA	19q13.32	19	44945208	APOC4	APOC4-APOC2, APOC4			100533990, 346			rs5167-G	rs5167	0	5167	missense_variant	0	0.347	7e-13	12.1549	(Apolipoprotein L1, APOL1.9506.10.3)	0.18	[0.12-0.24] unit increase	Affymetrix [10572788] (imputed)	N	blood protein measurement	http://www.ebi.ac.uk/efo/EFO_0007937	GCST005806	Genome-wide genotyping array
2018-07-05	29875488	Sun BB	2018-06-06	Nature	www.ncbi.nlm.nih.gov/pubmed/29875488	Genomic atlas of the human plasma proteome.	Blood protein levels	3,301 European ancestry individuals	NA	6p21.1	6	43959401	NR	LINC01512 - LOC101929705	100132354	101929705		21194	36322	rs547433428-C	rs547433428	0	547433428	intergenic_variant	1	0.3	7e-118	117.155	(Vascular endothelial growth factor A, isoform 121, VEGFA.14032.2.3)	0.66	[0.6-0.72] unit decrease	Affymetrix [10572788] (imputed)	N	blood protein measurement	http://www.ebi.ac.uk/efo/EFO_0007937	GCST005806	Genome-wide genotyping array
2018-07-05	29875488	Sun BB	2018-06-06	Nature	www.ncbi.nlm.nih.gov/pubmed/29875488	Genomic atlas of the human plasma proteome.	Blood protein levels	3,301 European ancestry individuals	NA	10q24.2	10	100069757	CPN1	CPN1			1369			rs61751507-T	rs61751507	0	61751507	missense_variant	0	0.045	4e-127	126.398	(Apolipoprotein L1, APOL1.9506.10.3)	1.33	[1.21-1.45] unit decrease	Affymetrix [10572788] (imputed)	N	blood protein measurement	http://www.ebi.ac.uk/efo/EFO_0007937	GCST005806	Genome-wide genotyping array
2018-07-05	29875488	Sun BB	2018-06-06	Nature	www.ncbi.nlm.nih.gov/pubmed/29875488	Genomic atlas of the human plasma proteome.	Blood protein levels	3,301 European ancestry individuals	NA	19q13.42	19	53817685	NLRP12	NLRP12			91662			rs62143198-A	rs62143198	0	62143198	intron_variant	0	0.215	9e-103	102.046	(Glucose-6-phosphate isomerase, GPI.4272.46.2)	0.62	[0.56-0.68] unit increase	Affymetrix [10572788] (imputed)	N	blood protein measurement	http://www.ebi.ac.uk/efo/EFO_0007937	GCST005806	Genome-wide genotyping array
2018-07-05	29875488	Sun BB	2018-06-06	Nature	www.ncbi.nlm.nih.gov/pubmed/29875488	Genomic atlas of the human plasma proteome.	Blood protein levels	3,301 European ancestry individuals	NA	3q29	3	194339746	CPN2	LINC00887 - CPN2	100131551	1370		26942	19	rs6809081-C	rs6809081	0	6809081	intergenic_variant	1	0.423	4e-237	236.398	(Apolipoprotein L1, APOL1.9506.10.3)	0.73	[0.69-0.77] unit increase	Affymetrix [10572788] (imputed)	N	blood protein measurement	http://www.ebi.ac.uk/efo/EFO_0007937	GCST005806	Genome-wide genotyping array
2018-07-05	29875488	Sun BB	2018-06-06	Nature	www.ncbi.nlm.nih.gov/pubmed/29875488	Genomic atlas of the human plasma proteome.	Blood protein levels	3,301 European ancestry individuals	NA	6p21.1	6	43957870	VEGFA	LINC01512 - LOC101929705	100132354	101929705		19663	37853	rs6921438-A	rs6921438	0	6921438	intergenic_variant	1	0.497	2e-234	233.699	(Vascular endothelial growth factor A, isoform 121, VEGFA.14032.2.3)	0.7	[0.66-0.74] unit decrease	Affymetrix [10572788] (imputed)	N	blood protein measurement	http://www.ebi.ac.uk/efo/EFO_0007937	GCST005806	Genome-wide genotyping array
2018-07-05	29875488	Sun BB	2018-06-06	Nature	www.ncbi.nlm.nih.gov/pubmed/29875488	Genomic atlas of the human plasma proteome.	Blood protein levels	3,301 European ancestry individuals	NA	6p21.1	6	43957870	VEGFA	LINC01512 - LOC101929705	100132354	101929705		19663	37853	rs6921438-A	rs6921438	0	6921438	intergenic_variant	1	0.497	8e-71	70.0969	(Vascular endothelial growth factor A, VEGFA.2597.8.3)	0.42	[0.38-0.46] unit decrease	Affymetrix [10572788] (imputed)	N	blood protein measurement	http://www.ebi.ac.uk/efo/EFO_0007937	GCST005806	Genome-wide genotyping array
2017-12-01	28928442	Tian C	2017-09-19	Nat Commun	www.ncbi.nlm.nih.gov/pubmed/28928442	Genome-wide association and HLA region fine-mapping studies identify susceptibility loci for multiple common infections.	Pneumonia	40,600 European ancestry cases, 90,039 European ancestry controls	NA	6p21.33	6	32037490	NR	C4B - CYP21A2	721	1589		2072	826	rs141910407-?	rs141910407	1	431204	intergenic_variant	1	NR	3e-09	8.52288		0.1011	[0.068-0.134] unit decrease	Illumina [at least 560000] (imputed)	N	susceptibility to pneumonia measurement	http://www.ebi.ac.uk/efo/EFO_0008410	GCST005009	Genome-wide genotyping array
2017-12-01	28928442	Tian C	2017-09-19	Nat Commun	www.ncbi.nlm.nih.gov/pubmed/28928442	Genome-wide association and HLA region fine-mapping studies identify susceptibility loci for multiple common infections.	Scarlet fever	6,812 European ancestry cases, 113,837 European ancestry controls	NA	6p21.33	6	32039286	NR	CYP21A2			1589			rs6466-?	rs6466	0	6466	intron_variant	0	NR	3e-06	5.52288		0.0939	[0.055-0.133] unit increase	Illumina [at least 560000] (imputed)	N	susceptibility to scarlet fever measurement	http://www.ebi.ac.uk/efo/EFO_0008409	GCST005008	Genome-wide genotyping array
2017-12-01	28928442	Tian C	2017-09-19	Nat Commun	www.ncbi.nlm.nih.gov/pubmed/28928442	Genome-wide association and HLA region fine-mapping studies identify susceptibility loci for multiple common infections.	Scarlet fever	6,812 European ancestry cases, 113,837 European ancestry controls	NA	3q25.2	3	154992820	NR	LOC105374171 - MME	105374171	4311		22517	31304	rs79079433-?	rs79079433	0	79079433	intergenic_variant	1	NR	4e-06	5.39794		0.2213	[0.12-0.32] unit decrease	Illumina [at least 560000] (imputed)	N	susceptibility to scarlet fever measurement	http://www.ebi.ac.uk/efo/EFO_0008409	GCST005008	Genome-wide genotyping array
2017-12-01	28928442	Tian C	2017-09-19	Nat Commun	www.ncbi.nlm.nih.gov/pubmed/28928442	Genome-wide association and HLA region fine-mapping studies identify susceptibility loci for multiple common infections.	Tonsillectomy	60,098 European ancestry cases, 113,323 European ancestry controls	NA	1p36.23	1	8834287	RERE, ENO1	RPL23AP19 - ENO1	100131143	2023		2909	26713	rs12068123-G	rs12068123	0	12068123	intergenic_variant	1	0.45	6e-09	8.22185		1.05	[1.04-1.06]	Illumina [at least 560000] (imputed)	N	tonsillectomy risk measurement	http://www.ebi.ac.uk/efo/EFO_0007924	GCST005014	Genome-wide genotyping array
2018-07-24	26426971	Winkler TW	2015-10-01	PLoS Genet	www.ncbi.nlm.nih.gov/pubmed/26426971	The Influence of Age and Sex on Genetic Associations with Adult Body Size and Shape: A Large-Scale Genome-Wide Interaction Study.	Waist-to-hip ratio adjusted for BMI x sex interaction	up to 113,720 European ancestry men, up to 138,655 European ancestry women	NA	6p21.1	6	43790159	VEGFA	VEGFA - LOC105375070	7422	105375070		3672	6913	rs998584-A	rs998584	0	998584	regulatory_region_variant	1	0.48	5e-10	9.30103				Affymetrix, Illumina, Perlegen [up to 2800000] (imputed)	N	BMI-adjusted waist-hip ratio, sex interaction measurement	http://www.ebi.ac.uk/efo/EFO_0007788, http://www.ebi.ac.uk/efo/EFO_0008343	GCST005959	Genome-wide genotyping array, Targeted genotyping array [Metabochip, CardioMetabochip]
2018-07-24	26426971	Winkler TW	2015-10-01	PLoS Genet	www.ncbi.nlm.nih.gov/pubmed/26426971	The Influence of Age and Sex on Genetic Associations with Adult Body Size and Shape: A Large-Scale Genome-Wide Interaction Study.	Waist-to-hip ratio adjusted for BMI x sex interaction	up to 113,720 European ancestry men, up to 138,655 European ancestry women	NA	6p21.1	6	43796814	NR	VEGFA - LOC105375070	7422	105375070		10327	258	rs1358980-T	rs1358980	0	1358980	regulatory_region_variant	1	0.471382	7e-10	9.1549				Affymetrix, Illumina, Perlegen [up to 2800000] (imputed)	N	BMI-adjusted waist-hip ratio, sex interaction measurement	http://www.ebi.ac.uk/efo/EFO_0007788, http://www.ebi.ac.uk/efo/EFO_0008343	GCST005959	Genome-wide genotyping array, Targeted genotyping array [Metabochip, CardioMetabochip]
2018-07-24	26426971	Winkler TW	2015-10-01	PLoS Genet	www.ncbi.nlm.nih.gov/pubmed/26426971	The Influence of Age and Sex on Genetic Associations with Adult Body Size and Shape: A Large-Scale Genome-Wide Interaction Study.	Waist-to-hip ratio adjusted for BMI (age <50)	up to 43,776 European ancestry men, up to 50,526 European ancestry women	NA	6p21.1	6	43790159	VEGFA, SLC22A7, DLK2, XPO5, RSPH9, LOC100132354, MRPL4, SLC35B2, CRIP3, ABC10, POLH, C6orf223, TMEM63B, TCTE1, ZNF318, TJAP1, GTPBP2, CAPN11, LRRC73, MAD2L1BP, SLC29A1, YIPF3, MRPS18A, POLR1C	VEGFA - LOC105375070	7422	105375070		3672	6913	rs998584-A	rs998584	0	998584	regulatory_region_variant	1	0.48	2e-14	13.699	(women)	0.064	unit increase	Affymetrix, Illumina, Perlegen [up to 2800000] (imputed)	N	BMI-adjusted waist-hip ratio	http://www.ebi.ac.uk/efo/EFO_0007788	GCST005957	Genome-wide genotyping array, Targeted genotyping array [Metabochip, CardioMetabochip]
2018-07-24	26426971	Winkler TW	2015-10-01	PLoS Genet	www.ncbi.nlm.nih.gov/pubmed/26426971	The Influence of Age and Sex on Genetic Associations with Adult Body Size and Shape: A Large-Scale Genome-Wide Interaction Study.	Waist-to-hip ratio adjusted for BMI (age >50)	up to 69,944 European ancestry men, up to 88,129 European ancestry women	NA	6p21.1	6	43790159	VEGFA, SLC22A7, DLK2, XPO5, RSPH9, LOC100132354, MRPL4, SLC35B2, CRIP3, ABC10, POLH, C6orf223, TMEM63B, TCTE1, ZNF318, TJAP1, GTPBP2, CAPN11, LRRC73, MAD2L1BP, SLC29A1, YIPF3, MRPS18A, POLR1C, HSP90AB1, MIR4647	VEGFA - LOC105375070	7422	105375070		3672	6913	rs998584-A	rs998584	0	998584	regulatory_region_variant	1	0.48488	2e-19	18.699	(women)	0.0574	unit increase	Affymetrix, Illumina, Perlegen [up to 2800000] (imputed)	N	BMI-adjusted waist-hip ratio	http://www.ebi.ac.uk/efo/EFO_0007788	GCST005958	Genome-wide genotyping array, Targeted genotyping array [Metabochip, CardioMetabochip]
2018-07-24	26426971	Winkler TW	2015-10-01	PLoS Genet	www.ncbi.nlm.nih.gov/pubmed/26426971	The Influence of Age and Sex on Genetic Associations with Adult Body Size and Shape: A Large-Scale Genome-Wide Interaction Study.	Waist-to-hip ratio adjusted for BMI	up to 113,720 European ancestry men, up to 138,655 European ancestry women	NA	6p21.1	6	43790159	VEGFA, SLC22A7, DLK2, XPO5, RSPH9, LOC100132354, MRPL4, SLC35B2, CRIP3, ABC10, POLH, C6orf223, TMEM63B, TCTE1, ZNF318, TJAP1, GTPBP2, CAPN11, LRRC73, MAD2L1BP, SLC29A1, YIPF3, MRPS18A, POLR1C, HSP90AB1	VEGFA - LOC105375070	7422	105375070		3672	6913	rs998584-A	rs998584	0	998584	regulatory_region_variant	1	0.48488	7e-26	25.1549		0.0574	units increase	Affymetrix, Illumina, Perlegen [up to 2800000] (imputed)	N	BMI-adjusted waist-hip ratio	http://www.ebi.ac.uk/efo/EFO_0007788	GCST005956	Genome-wide genotyping array, Targeted genotyping array [Metabochip, CardioMetabochip]
2018-07-24	26426971	Winkler TW	2015-10-01	PLoS Genet	www.ncbi.nlm.nih.gov/pubmed/26426971	The Influence of Age and Sex on Genetic Associations with Adult Body Size and Shape: A Large-Scale Genome-Wide Interaction Study.	Waist-to-hip ratio adjusted for BMI x sex x age interaction (4df test)	up to 43,776 European ancestry men aged <50, up to 50,526 European ancestry women aged <50, up to 69,944 European ancestry men aged >50, up to 88,129 European ancestry women aged >50	NA	6p21.1	6	43790159	VEGFA, SLC22A7, DLK2, XPO5, RSPH9, LOC100132354, MRPL4, SLC35B2, CRIP3, ABC10, POLH, C6orf223, TMEM63B, TCTE1, ZNF318, TJAP1, GTPBP2, CAPN11, LRRC73, MAD2L1BP, SLC29A1, YIPF3, MRPS18A, POLR1C, HSP90AB1, MIR4647	VEGFA - LOC105375070	7422	105375070		3672	6913	rs998584-A	rs998584	0	998584	regulatory_region_variant	1	0.485	3e-31	30.5229				Affymetrix, Illumina, Perlegen [up to 2800000] (imputed)	N	BMI-adjusted waist-hip ratio, sex interaction measurement, age at assessment	http://www.ebi.ac.uk/efo/EFO_0007788, http://www.ebi.ac.uk/efo/EFO_0008343, http://www.ebi.ac.uk/efo/EFO_0008007	GCST005962	Genome-wide genotyping array, Targeted genotyping array [Metabochip, CardioMetabochip]
2018-08-01	29698419	Pande M	2018-04-26	PLoS One	www.ncbi.nlm.nih.gov/pubmed/29698419	Genetic susceptibility markers for a breast-colorectal cancer phenotype: Exploratory results from genome-wide association studies.	Breast cancer and/or colorectal cancer	589 European ancestry colorectal cancer with a family history of breast cancer cases, 378 European ancestry breast cancer cases with a family history of colorectal cancer cases, 18 European ancestry breast and colorectal cancer cases, 1,769 European ancestry controls	NA	4p16.2	4	4794716	MSX1	LOC101928279 - LINC01396	101928279	103695434		7342	49721	rs34775372-C	rs34775372	0	34775372	intergenic_variant	1	0.92	6e-06	5.22185		1.69	[1.33-2.13]	Illumina [6220060] (imputed)	N	colorectal cancer, breast carcinoma	http://www.ebi.ac.uk/efo/EFO_0005842, http://www.ebi.ac.uk/efo/EFO_0000305	GCST006035	Genome-wide genotyping array
2018-08-14	29892016	Schumacher FR	2018-06-11	Nat Genet	www.ncbi.nlm.nih.gov/pubmed/29892016	Association analyses of more than 140,000 men identify 63 new prostate cancer susceptibility loci.	Prostate cancer	79,148 European ancestry cases, 61,106 European ancestry controls	NA	6p21.1	6	43726861	RP1-261G23.5	LOC100132242 - VEGFA	100132242	7422		20104	43348	rs4711748-T	rs4711748	0	4711748	intron_variant	1	0.23	3e-08	7.52288		1.05	[1.03-1.07]	Illumina [20370935] (imputed)	N	prostate carcinoma	http://www.ebi.ac.uk/efo/EFO_0001663	GCST006085	Genome-wide genotyping array
