# Supplementary material for: Hepatocyte gene expression and DNA methylation as ancestry-dependent mechanisms in African Americans
Source: NPJ Genom Med. 2019 Nov 25;4:29. doi: 10.1038/s41525-019-0102-y (PMC6877651; doi:10.1038/s41525-019-0102-y)
Supplement: Supplementary file 4 — Supplementary Data 3 [file 41525_2019_102_MOESM4_ESM.xls]

## Sheet: a. overlapping_DMRs
DMR	Chromosome	start position	end position	Length (bp)	No. CPGs	MinFDR	Stouffer	Maxbetafc	Meanbetafc	Overlapping Gene
DMR_2	chr17	29296455	29298832	2378	18	3.17467e-84	1.26404e-23	-1.10729	-0.250429	RNF135
DMR_7	chr7	101005832	101007603	1772	16	3.98654e-45	4.69928e-11	-0.462667	-0.0815649	COL26A1
DMR_51	chr4	4863282	4864902	1621	17	4.00328e-13	3.40581e-05	0.328686	0.180998	MSX1
DMR_90	chr12	71003108	71004372	1265	10	2.63408e-09	0.000479752	-0.244083	-0.0584496	PTPRB
DMR_95	chr20	48598634	48600203	1570	11	7.24997e-20	0.000522758	-0.249271	-0.0625972	SNAI1
DMR_296	chr6	56911139	56911419	281	7	3.71088e-06	0.0194916	-0.0291086	0.00168158	KIAA1586
DMR_302	chr11	44972293	44973218	926	15	6.40011e-10	0.0199894	-0.279456	-0.0946601	TP53I11
DMR_865	chr19	2050859	2051565	707	9	8.39589e-06	0.372529	0.270679	0.0403692	MKNK2
DMR_866	chr6	30292220	30293581	1362	14	4.19542e-08	0.373553	0.156844	0.0443566	TRIM39
DMR_952	chr17	1956619	1958073	1455	35	5.35257e-08	0.586582	-0.227477	0.00105658	HIC1
No. CPG - Numberof CpGs found to be signifincant in the DMR
MinFDR - Minimum FDR
MaxbetaFC - Maximum beta Fold Change
Meanbetafc - Mean Beta Fold Change
Overlapping Genes - Genes associated with the DMR

## Sheet: b. original_effect_size
hgnc	effect_size	pvalue	fdr
COL26A1	0.448353	0.000488008	0.0867895
HIC1	-1.56708	9.64e-06	0.0307051
MKNK2	-1.54487	0.00034431	0.0811453
RNF135	1.80082	2.67e-05	0.0379594
TRIM39	-0.605616	0.000488716	0.0867895

## Sheet: c. mediation_analysis
COL26A1	Estimate	95% CI Lower	95% CI Upper	Lower	Sig
ACME	2.336	0.563	4.39	<2e-16	***
ADE	1.538	-0.727	4.14	0.18
Total Effect	3.875	2.052	5.91	<2e-16	***
Prop. Mediated	0.603	0.162	1.24	<2e-16	***
HIC1	Estimate	95% CI Lower	95% CI Upper	Lower	Sig
ACME	-0.0402	-0.5652	0.42	0.864
ADE	-3.709	-5.9621	-1.16	0.014	*
Total Effect	-3.7492	-5.9897	-1.21	0.014	*
Prop. Mediated	0.0107	-0.16	0.16	0.87
MKNK2	Estimate	95% CI Lower	95% CI Upper	Lower	Sig
ACME	1.0951	0.0158	2.61	0.046	*
ADE	-1.5487	-3.4958	0.95	0.194
Total Effect	-0.4536	-2.7581	2.39	0.67
Prop. Mediated	-2.4139	-14.1954	14.5	0.712
RNF135	Estimate	95% CI Lower	95% CI Upper	Lower	Sig
ACME	1.9356	-0.1738	5.09	0.072	.
ADE	2.6397	-1.4682	5.62	0.15
Total Effect	4.5752	2.7342	6.29	<2e-16	***
Prop. Mediated	0.423	-0.0352	1.4	0.072	.
TRIM39	Estimate	95% CI Lower	95% CI Upper	Lower	Sig
ACME	0.431	-0.696	1.73	0.44
ADE	-1.71	-4.63	0.64	0.17
Total Effect	-1.279	-3.748	0.59	0.22
Prop. Mediated	-0.337	-4.396	4.16	0.54
ACME = Average Causal Mediation Effects
ADE = Average Direct Effects
Total Effect = sum of a mediation (indirect) effect and a direct effect
Prop. Mediation = proposed effect due to mediation
